# Supplementary material for: Cuproptosis-Related LncRNA-Based Prediction of the Prognosis and Immunotherapy Response in Papillary Renal Cell Carcinoma
Source: Int J Mol Sci. 2023 Jan 11;24(2):1464. doi: 10.3390/ijms24021464 (PMC9863050; doi:10.3390/ijms24021464)
Supplement: Supplementary file 1 [file ijms-24-01464-s001.zip]

Archive with 6 entries (6 files):
- Supplementary Table S1-cuproptosisExp.xlsx
- Supplementary Table S2-cuproptosisLncExp.xlsx
- Supplementary Table S3-risk.TCGA.xlsx
- Supplementary Table S4-riskDiff.xlsx
- Supplementary Table S5-GO.xlsx
- Supplementary Table S6-CIBERSORT-Results.xlsx
