# Supplementary material for: Cuproptosis-Related LncRNA-Based Prediction of the Prognosis and Immunotherapy Response in Papillary Renal Cell Carcinoma
Source: Int J Mol Sci. 2023 Jan 11;24(2):1464. doi: 10.3390/ijms24021464 (PMC9863050; doi:10.3390/ijms24021464)
Supplement: Supplementary file 1 [file ijms-24-01464-s001.zip › Supplementary Table S1-cuproptosisExp.xlsx]

## Sheet: cuproptosisExp
Table S1. The expression matrix of cuproptosis genes
ID	TCGA-BQ-5888-11A-01R-1592-07	TCGA-BQ-5877-11A-01R-1592-07	TCGA-DZ-6132-11A-01R-1965-07	TCGA-BQ-7055-11A-01R-1965-07	TCGA-B9-4115-11A-01R-1758-07	TCGA-BQ-5878-11A-01R-1592-07	TCGA-BQ-7044-11A-01R-1965-07	TCGA-BQ-7046-11A-01R-1965-07	TCGA-BQ-5887-11A-01R-1965-07	TCGA-BQ-5894-11A-01R-1592-07	TCGA-GL-A9DE-11A-11R-A37K-07	TCGA-BQ-7061-11A-01R-1965-07	TCGA-DZ-6134-11A-01R-1965-07	TCGA-BQ-7051-11A-02R-1965-07	TCGA-GL-6846-11A-01R-1965-07	TCGA-BQ-5879-11A-01R-1592-07	TCGA-Y8-A8RY-11A-11R-A37K-07	TCGA-A4-A57E-11A-11R-A26U-07	TCGA-BQ-5884-11A-01R-1592-07	TCGA-DZ-6131-11A-01R-1965-07	TCGA-BQ-5891-11A-01R-1592-07	TCGA-BQ-7059-11A-01R-1965-07	TCGA-GL-7966-11A-01R-2204-07	TCGA-P4-A5ED-11A-11R-A28H-07	TCGA-BQ-7045-11A-01R-1965-07	TCGA-DZ-6133-11A-01R-1965-07	TCGA-GL-A59R-11A-11R-A26U-07	TCGA-BQ-5875-11A-01R-1592-07	TCGA-BQ-5882-11A-01R-1592-07	TCGA-BQ-5890-11A-01R-1592-07	TCGA-P4-A5E8-11A-12R-A28H-07	TCGA-A4-A4ZT-11A-11R-A26U-07	TCGA-B9-A5W8-01A-11R-A28H-07	TCGA-G7-6793-01A-11R-1965-07	TCGA-BQ-5878-01A-11R-1592-07	TCGA-BQ-7055-01A-11R-1965-07	TCGA-F9-A7Q0-01A-11R-A36F-07	TCGA-Y8-A8S1-01A-11R-A37K-07	TCGA-MH-A562-01A-11R-A26U-07	TCGA-GL-8500-01A-11R-2404-07	TCGA-BQ-5880-01A-11R-1592-07	TCGA-UN-AAZ9-01A-11R-A38C-07	TCGA-5P-A9K3-01A-11R-A42S-07	TCGA-A4-7288-01A-11R-A32Z-07	TCGA-BQ-5883-01A-11R-1592-07	TCGA-5P-A9JW-01A-11R-A42S-07	TCGA-BQ-5881-01A-11R-1592-07	TCGA-G7-A8LC-01A-11R-A36F-07	TCGA-A4-7996-01A-11R-2204-07
NFE2L2	130.868	72.2275	103.078	82.6763	83.3803	73.0497	93.9163	90.6846	108.37	65.1673	55.7584	136.903	69.7232	90.2667	55.2506	76.8001	105.329	50.858	69.0655	42.4526	65.8572	73.4582	157.537	97.4531	108.422	65.1732	80.3258	111.22	67.3602	76.5653	58.6356	70.5528	91.2922	76.2651	229.946	103.841	66.975	20.3791	29.8295	84.3623	34.1813	84.3797	69.301	82.9937	71.5138	31.9933	8.5668	39.3311	92.1539
NLRP3	1.7772	2.1345	4.8808	0.9144	1.0786	1.1004	1.1899	0.6716	0.7992	1.2409	0.9159	1.4597	1.6211	1.1113	0.3067	0.9563	0.9464	0.9125	1.257	0.5859	1.6373	1.3186	3.056	0.4142	5.1813	1.1423	0.7154	2.1612	0.6983	7.8133	0.8423	0.5808	6.0215	2.0515	2.118	1.1121	2.4861	7.3758	2.715	1.237	0.9727	2.1981	1.0347	1.4273	2.7264	1.0601	0.9458	2.3261	7.303
ATP7B	2.7414	2.5888	3.4725	2.2448	2.7934	3.1405	1.2624	2.6803	2.5816	2.1773	3.9618	2.3545	2.5968	2.1328	1.8127	3.9782	3.2402	1.2986	3.1317	2.2253	3.2373	2.6189	3.6904	2.7143	3.2256	2.3481	2.8128	2.5187	2.7652	3.4581	1.4706	2.8922	3.2354	3.7196	7.7536	2.6772	2.0439	1.2447	1.3296	3.4619	1.0006	6.3313	2.3623	8.5244	3.7927	1.1019	0.2994	1.4681	8.1661
ATP7A	3.872	5.6751	7.0047	5.7994	7.1519	5.6165	3.9724	6.2954	6.5016	5.4809	8.3769	9.4283	5.1402	6.0814	4.2082	6.9942	9.8725	2.775	5.4851	3.8438	5.8201	5.6842	9.4915	8.5603	7.4814	5.4579	7.1067	6.6099	5.8668	7.1304	3.5994	6.8179	4.0402	10.5053	5.8712	12.1723	8.0525	1.3875	1.4756	3.534	1.0605	10.1606	2.4692	5.5064	5.6303	1.1636	0.389	2.9014	8.2784
SLC31A1	24.7889	59.0931	35.7666	30.5031	50.3373	60.4516	36.3173	59.7193	39.7937	55.937	27.5153	47.3307	41.7791	29.6908	35.3147	76.0363	36.512	15.2622	56.6985	22.2707	58.4653	48.2733	43.1941	38.264	56.6669	44.7775	27.2514	36.6328	70.703	60.2066	21.9049	30.5035	37.3986	71.4579	37.8538	12.6526	13.0643	26.7126	10.5395	50.7666	15.7565	27.586	18.3096	39.0956	73.513	12.0244	6.6055	8.2107	58.7869
FDX1	37.0128	58.8874	32.2398	36.8831	52.2141	51.2644	70.8189	55.556	51.9269	60.9153	48.1922	52.2673	35.3508	60.2505	38.3796	60.0154	50.8737	31.4195	45.6673	28.4473	47.2661	46.4244	35.1445	45.4082	45.2022	36.9989	49.1124	46.4267	58.94	47.9982	35.4219	44.7785	22.4357	18.571	38.2264	22.245	17.4254	12.9081	22.2663	24.7481	20.4823	35.8541	19.1616	34.2298	63.2896	21.1823	11.6973	16.848	45.0326
LIAS	3.3606	3.87	3.1715	3.3168	3.3057	3.1201	4.554	3.577	2.5539	5.2911	5.225	4.0565	2.1045	3.3413	2.4736	4.8501	4.0426	3.5043	3.1706	2.5568	3.8604	4.6182	5.1518	4.3846	3.7708	2.9892	4.8245	3.3549	3.6784	3.8024	3.6551	4.6054	3.0111	2.5223	6.6287	2.5416	3.0304	1.0552	3.7395	4.1779	1.2295	2.9637	2.2325	3.6323	3.2779	3.3099	0.9122	4.1067	5.0395
LIPT1	7.3118	2.8247	4.7915	6.5175	4.3076	4.2246	9.5989	6.6787	5.4412	4.1466	8.0872	10.0538	3.6172	4.2827	3.1838	5.3526	7.534	4.4071	3.7978	3.3294	3.8863	6.3639	8.331	6.2256	3.6746	3.4312	7.1966	6.9018	3.2259	3.5111	5.9619	8.0869	4.5596	2.6805	6.7369	4.248	7.8784	1.3558	3.4326	4.0893	1.7622	8.5521	2.8648	3.9945	5.3673	4.3449	1.1054	7.7958	5.7855
LIPT2	4.3415	5.8771	4.209	4.3509	4.9378	5.1145	7.1786	7.7166	2.3756	6.2754	5.2697	3.9197	4.0534	3.1964	3.3397	7.7173	5.2222	3.8751	5.5565	5.0046	6.2832	6.0662	6.4324	5.0678	4.3169	6.6133	3.3743	5.1447	6.5735	4.9758	4.0933	5.5131	4.4198	1.3626	6.6178	1.8069	5.6957	1.7543	3.4122	6.4631	1.8908	6.3649	1.2695	5.5514	4.4099	2.2729	1.6042	3.6423	5.1168
DLD	98.9147	91.1436	78.4547	90.0714	104.644	99.2838	108.176	102.82	103.51	108.324	103.387	110.837	71.0848	78.9675	82.0888	121.008	106.582	72.838	72.8047	73.2211	97.7453	81.7294	100.436	108.508	95.0666	80.5736	104.201	88.3721	115.318	93.5493	76.7785	114.465	85.4559	74.9384	106.979	107.297	76.3544	39.4108	68.383	161.503	28.8772	120.112	41.0576	176.805	111.844	36.4201	23.4546	36.0845	230.318
DLAT	37.0384	37.2555	35.8648	37.5359	50.4032	36.3081	38.0558	43.8268	47.4948	42.6007	53.916	67.5203	30.7349	36.8263	37.4338	44.7798	53.5543	20.7809	31.1715	36.1447	40.162	36.6694	41.4416	52.4432	47.6733	35.6657	46.7918	42.2117	44.7873	39.9273	25.5413	50.4788	22.7458	20.1464	47.6535	54.5395	19.2593	6.1362	4.2468	43.066	19.5645	50.2177	14.431	58.6662	65.9629	8.9772	4.3924	13.1205	68.6924
PDHA1	134.207	74.8516	86.4315	95.1697	102.396	76.2032	108.666	86.0969	137.047	84.195	181.891	137.892	75.4767	79.8902	85.9908	87.0432	188.742	87.7406	59.9198	88.7459	86.4781	78.051	104.602	142.536	91.7267	70.6127	151.984	106.106	96.7001	86.5824	98.5914	149.353	102.29	68.5947	100.235	121.847	85.0232	70.2321	102.149	160.475	52.5117	92.1076	86.4281	84.2096	136.044	80.0826	44.9029	84.8396	120.729
PDHB	48.8702	38.3516	45.6468	43.2743	41.3077	43.4987	60.256	48.2613	41.0902	47.6278	59.7002	63.7008	31.5451	33.9185	36.4961	50.5849	53.8723	37.0808	37.0311	33.1814	38.9048	39.3921	64.0714	56.3147	36.2567	34.0234	42.2964	49.2022	43.462	39.6474	41.9983	53.5989	34.1085	35.7767	47.8579	54.8015	42.5701	25.5085	19.618	40.4822	17.2951	80.436	10.2641	41.8563	33.9681	19.0972	16.8708	20.232	42.4199
MTF1	9.5451	8.104	11.5955	10.5336	9.1523	7.5853	4.9623	9.5114	12.1606	6.938	7.013	10.3302	7.5964	9.7115	6.0051	9.6721	11.8055	4.5931	7.7564	7.2243	7.8997	8.0613	13.2983	10.5792	13.4407	7.6429	8.2869	10.8718	7.6722	9.1621	6.3626	8.12	4.4202	15.1389	11.5239	3.5867	4.1107	2.8412	2.5024	3.6562	2.0225	6.6153	1.3532	9.9217	10.3742	2.4021	1.0202	1.6593	13.0873
GLS	96.5159	168.02	90.2619	71.2292	121.187	166.169	119.784	122.515	99.8494	205.165	69.0816	208.827	97.2534	133.89	93.3636	202.462	124.479	52.3195	134.344	42.6054	137.086	114.652	146.483	111.021	136.719	100.261	74.7019	118.219	194.385	143.005	42.8974	71.8268	125.103	209.642	221.012	41.0742	109.473	52.1616	37.7731	114.585	36.511	160.228	99.9763	161.693	86.8773	81.626	18.9643	172.361	113.613
CDKN2A	0.3327	0.021	0.39	0.0738	0.0749	0.1458	0.1648	0.1102	0.0899	0.0086	0.1746	0.8929	0.1813	0.1478	0.0682	0.02	0.0871	0.0588	0.0887	0.0104	0.0763	0.0207	0.2403	0.0699	0.1437	0.0626	0.2059	0.2479	0.0649	0.1716	0.1249	0.209	1.088	9.858	3.2426	1.1457	4.0488	5.9343	2.4095	0.0805	1.8631	0.6133	6.2857	1.9403	0.1351	0.3271	0.693	14.5407	2.3204
DBT	17.6626	19.4007	14.7829	21.7862	27.3167	20.6465	21.0724	22.0485	20.4314	23.7542	17.0763	25.3372	13.7106	17.6293	18.669	27.8193	20.9117	15.5352	17.2158	23.0813	26.3046	19.3965	24.1041	19.4654	20.5804	18.3497	16.7045	22.1885	22.9248	17.9344	11.3018	21.0895	5.5862	13.0336	19.5443	5.6461	5.9264	1.7506	4.6969	9.1249	4.6479	9.5622	2.6331	21.8794	21.6439	4.9501	1.9033	4.1267	25.6746
GCSH	0.8116	1.5111	1.0765	1.2202	1.3485	1.4644	1.6564	1.4865	0.8037	2.1083	2.2366	0.9177	0.9446	1.5037	1.2288	1.697	1.2357	1.5678	1.2731	0.7318	1.4457	1.5342	1.9667	1.0257	1.0566	1.0018	1.1264	1.411	1.4773	1.4374	1.0665	1.3606	0.8951	0.5003	1.0661	0.6267	2.4874	1.4039	2.0206	3.7116	0.9109	2.7528	1.6422	1.4177	0.4769	2.9851	0.8075	4.5939	2.1873
DLST	91.0708	131.147	132.069	117.509	148.77	159.943	139.596	164.081	164.737	183.2	162.087	181.564	117.744	122.916	124.397	209.875	154.393	93.7688	133.217	106.172	164.498	147.602	132.083	135.92	161.587	138.148	139.938	148.383	189.693	145.107	101.122	146.671	78.1291	77.3378	194.724	105.308	77.0509	74.8487	52.5287	72.8884	29.0372	75.5392	50.5987	175.686	140.335	51.5113	27.425	36.8154	177.698
[truncated: 274 more columns]
