# Supplementary material for: Cuproptosis-Related LncRNA-Based Prediction of the Prognosis and Immunotherapy Response in Papillary Renal Cell Carcinoma
Source: Int J Mol Sci. 2023 Jan 11;24(2):1464. doi: 10.3390/ijms24021464 (PMC9863050; doi:10.3390/ijms24021464)
Supplement: Supplementary file 1 [file ijms-24-01464-s001.zip › Supplementary Table S2-cuproptosisLncExp.xlsx]

## Sheet: cuproptosisLncExp
Table S2. The expression matrix of CRLs.
ID	TCGA-BQ-5888-11A-01R-1592-07	TCGA-BQ-5877-11A-01R-1592-07	TCGA-DZ-6132-11A-01R-1965-07	TCGA-BQ-7055-11A-01R-1965-07	TCGA-B9-4115-11A-01R-1758-07	TCGA-BQ-5878-11A-01R-1592-07	TCGA-BQ-7044-11A-01R-1965-07	TCGA-BQ-7046-11A-01R-1965-07	TCGA-BQ-5887-11A-01R-1965-07	TCGA-BQ-5894-11A-01R-1592-07	TCGA-GL-A9DE-11A-11R-A37K-07	TCGA-BQ-7061-11A-01R-1965-07	TCGA-DZ-6134-11A-01R-1965-07	TCGA-BQ-7051-11A-02R-1965-07	TCGA-GL-6846-11A-01R-1965-07	TCGA-BQ-5879-11A-01R-1592-07	TCGA-Y8-A8RY-11A-11R-A37K-07	TCGA-A4-A57E-11A-11R-A26U-07	TCGA-BQ-5884-11A-01R-1592-07	TCGA-DZ-6131-11A-01R-1965-07	TCGA-BQ-5891-11A-01R-1592-07	TCGA-BQ-7059-11A-01R-1965-07	TCGA-GL-7966-11A-01R-2204-07	TCGA-P4-A5ED-11A-11R-A28H-07	TCGA-BQ-7045-11A-01R-1965-07	TCGA-DZ-6133-11A-01R-1965-07	TCGA-GL-A59R-11A-11R-A26U-07	TCGA-BQ-5875-11A-01R-1592-07	TCGA-BQ-5882-11A-01R-1592-07	TCGA-BQ-5890-11A-01R-1592-07	TCGA-P4-A5E8-11A-12R-A28H-07	TCGA-A4-A4ZT-11A-11R-A26U-07	TCGA-B9-A5W8-01A-11R-A28H-07	TCGA-G7-6793-01A-11R-1965-07	TCGA-BQ-5878-01A-11R-1592-07	TCGA-BQ-7055-01A-11R-1965-07	TCGA-F9-A7Q0-01A-11R-A36F-07	TCGA-Y8-A8S1-01A-11R-A37K-07	TCGA-MH-A562-01A-11R-A26U-07	TCGA-GL-8500-01A-11R-2404-07	TCGA-BQ-5880-01A-11R-1592-07	TCGA-UN-AAZ9-01A-11R-A38C-07	TCGA-5P-A9K3-01A-11R-A42S-07	TCGA-A4-7288-01A-11R-A32Z-07	TCGA-BQ-5883-01A-11R-1592-07	TCGA-5P-A9JW-01A-11R-A42S-07	TCGA-BQ-5881-01A-11R-1592-07	TCGA-G7-A8LC-01A-11R-A36F-07	TCGA-A4-7996-01A-11R-2204-07
DNAJC27-AS1	0.9492	0.8871	0.7313	1.7744	1.3068	0.9268	1.9454	1.5741	1.8259	0.7586	2.5987	2.198	0.5941	0.8797	0.8359	1.1211	2.0811	1.4693	0.9662	1.9319	1.6778	1.0691	0.9861	1.7831	0.6539	0.8052	2.0737	1.0539	0.8566	0.7534	1.4465	2.2728	0.5935	0.9034	1.0787	0.2884	0.6497	0.5237	1.1554	1.4375	0.3873	0.7602	0.5714	1.6332	1.0882	0.7117	0.3884	0.5893	0.9536
PRKAR2A-AS1	1.2351	1.0071	1.3743	1.7436	1.4263	1.0274	0.9316	1.2888	1.8119	1.0487	2.4743	2.8357	0.9675	1.0328	0.8039	1.3126	2.4457	1.1517	1.2158	1.4186	1.3445	1.0932	2.5408	2.2629	0.9143	1.2036	1.542	1.2998	0.9526	1.326	1.2929	2.3565	3.2349	5.2479	3.0096	0.6434	2.9579	0.9566	2.911	2.4253	0.3812	4.4334	0.25	3.2739	1.547	1.0134	1.0305	0.9479	4.3462
DPH6-DT	1.6023	1.8001	0.971	2.4617	2.4605	2.4997	3.2739	2.0747	4.7767	2.1973	3.7268	4.3548	1.162	2.1876	1.8703	3.1874	2.866	2.041	1.6248	2.0944	3.1705	2.4229	1.2732	2.9039	1.566	1.8326	2.7351	2.3797	1.8118	1.5108	1.7865	3.7293	0.1544	0.1854	3.4312	0.1561	0.7264	0.1875	0.5861	3.6624	0.2784	0.5141	0.3419	5.2047	1.2881	0.676	0.2685	0.5207	1.9645
BACE1-AS	3.4817	2.1069	3.7512	3.3371	2.3929	1.6159	2.2916	2.1377	2.1459	1.783	3.9019	1.4276	1.7791	2.2491	1.9539	2.6397	3.6791	2.6217	2.4877	1.9231	2.3676	2.2921	4.0347	3.3798	2.0677	2.5107	3.0344	3.2336	1.7863	2.3893	2.0737	3.6431	4.6477	1.6819	4.0257	1.9735	7.837	0.6348	2.3716	2.419	0.7883	5.2481	2.3825	3.7045	1.9236	1.8256	0.8286	2.9148	3.3754
SUCLG2-AS1	1.8386	2.5314	2.0905	2.2759	2.6905	2.4322	1.5112	2.3345	2.9601	2.8745	2.2976	2.4259	1.9964	2.8082	1.9303	2.99	3.2702	1.1391	1.8147	1.8834	2.3291	2.0012	3.7873	2.118	2.8947	1.4208	1.7983	2.2677	3.018	2.1307	0.8181	2.7229	0.7443	2.0122	3.934	1.1956	1.8972	0.3259	0.3787	2.1257	0.8649	5.7901	0.4917	1.3972	2.9292	0.4924	0.2043	0.2572	4.5375
AC117386.2	0.6262	1.1055	0.8607	0.8793	0.9513	0.4842	0.6721	0.5658	0.4654	0.5196	0.3287	0.166	0.4817	1.261	0.5137	0.9035	0.1875	0.1659	0.3711	0.1564	0.3232	1.129	1.1059	0.1316	0.1803	0.746	0.3876	0.2666	0.977	0.5964	0.3527	0.5507	0	0.0569	0.218	0.7009	0.0744	2.8213	0	0.5455	0	0	0	0.1124	11.3051	0.0425	0.4547	0	0
SEPTIN7-DT	1.965	1.3479	2.1352	3.4853	1.875	1.637	2.8294	3.0775	2.9739	2.0542	3.3418	3.5525	1.2797	2.728	1.3217	3.2602	3.2472	1.8324	1.7048	2.0519	2.3528	2.7559	3.508	3.6494	2.0823	3.2426	2.9678	2.7887	2.6467	2.2708	1.9181	3.4957	0.8354	0.6716	2.2025	0.6361	1.4745	0.3758	1.106	2.3887	0.1477	1.397	0.8044	2.5529	2.0916	0.6608	0.2583	0.9098	2.6949
AC010538.1	1.6052	1.5625	1.4433	1.2728	1.2407	2.3494	1.3005	2.0748	1.1636	2.5376	1.7823	1.4754	0.7405	1.7042	1.2921	2.9291	1.4304	1.1499	2.203	1.4428	2.4328	1.7365	1.7871	1.5223	1.2298	1.2773	1.365	1.6543	3.1402	1.567	0.9857	1.5568	1.8603	0.63	1.9008	0.2532	2.8677	0.2897	1.043	5.6103	0.6526	1.2311	0.5511	4.9938	0.6035	1.4666	0.6983	1.8949	5.2297
AC024075.1	4.6498	5.2983	11.0047	14.2579	4.5282	6.8947	2.7362	9.1259	5.438	6.3831	10.1475	5.9613	7.6628	9.8143	4.6724	10.2458	6.378	2.822	7.7157	6.3571	9.4343	11.8467	12.3512	6.9626	8.5209	8.9049	5.8612	10.1626	7.6173	8.7368	4.4437	9.6655	7.7417	7.6383	19.0555	3.2609	7.1671	0.9794	1.592	6.3005	0.4276	12.0853	2.3294	8.1773	6.3586	0.5617	0.2714	0.9067	17.6679
AC010247.2	0.4958	0.1459	1.2561	0.1221	0.093	0.0682	0.1092	0.0398	0.1117	0	0.0868	0.1095	1.0383	0.1762	0.0169	0.0199	0.0742	0.1168	0.333	0.0206	0.1896	0.2261	0.4776	0.1389	0.3808	0.1036	0.2046	0.5395	0.0645	1.2856	0.3723	0.0831	0.4054	0.2103	0.2877	0.0285	0.3532	0.7902	1.9495	0.032	0.43	0.3125	0.1952	0.1186	0.2684	0.4482	0.379	0.2532	0.5171
FAM66C	0.832	0.5961	1.2741	1.2963	1.4186	0.7488	1.4369	1.461	2.2684	0.8101	3.4526	1.9071	0.773	1.1038	0.8571	0.8238	2.3178	1.5973	0.6172	1.7287	0.8801	0.9967	2.354	2.3751	1.0786	0.988	2.8628	1.4878	0.8552	1.0659	1.775	3.1677	0.5602	2.9146	1.3595	1.286	3.0588	0.2898	0.9216	1.3395	0.2872	5.1563	0.9979	0.8975	1.2241	0.1672	0.1047	1.3646	0.8664
FAM160A1-DT	1.1604	1.9348	2.4811	2.8015	2.1328	1.2097	1.3414	2.3922	5.2445	2.3402	5.8431	9.5704	1.0414	1.1761	2.6838	2.2788	7.0253	1.4346	1.6047	2.4802	2.3809	1.2344	5.2165	3.4132	2.9457	1.924	4.4695	2.9462	1.8776	1.7193	1.3555	3.175	0.246	3.9378	6.755	0.4662	0.4287	0.8299	0	1.3977	0.6522	1.3653	0.1184	4.697	2.2553	0.1224	0	0.4609	4.236
LINC00645	4.0028	10.3749	6.3754	23.9115	20.1451	9.7106	21.6038	15.8047	21.8607	14.1898	18.862	10.0264	3.9761	9.8646	13.9194	17.9414	22.9344	20.462	9.2449	30.2434	13.6721	15.6022	8.0583	19.8025	11.4291	12.8292	13.4827	12.6686	11.995	6.9493	12.6079	29.1296	0.0777	0	1.2409	0.2455	0	0.4589	0.1328	0.0966	0.1443	0	0	0.6909	6.6184	0	0.0545	0	0.0465
SRP14-AS1	3.6735	4.8278	2.7618	6.2691	3.8581	3.0964	6.6787	5.4616	5.6285	4.761	7.71	7.4058	2.0757	4.573	3.3985	5.672	9.295	4.7098	4.2369	4.1558	4.7989	5.4157	5.8511	6.5098	3.2546	3.4395	10.3366	4.875	4.0615	4.5559	4.3863	7.5782	1.1248	1.3043	2.7407	1.6946	1.0554	0.829	4.6248	3.1955	0.5139	0.9365	1.8411	3.1903	1.6817	1.6703	1.2376	0.6161	5.6371
AL732509.1	0.6669	0.5964	0.9933	0.9625	0.8986	0.7157	1.0347	0.8215	1.1621	0.8919	1.279	1.3679	0.7088	0.9387	0.6992	0.9158	1.4712	0.4123	1.1285	0.9131	1.0357	0.97	1.1243	1.1615	0.5543	0.6393	1.0077	0.9416	0.8306	1.3457	0.8534	0.957	1.0213	0.3462	1.9032	0.6876	1.1816	0.6665	0.2161	1.6647	0.1953	1.4868	0.1531	1.422	0.898	0.2915	0.0939	0.7738	0.945
AL359715.3	3.4395	4.4546	2.9472	3.0266	2.9371	4.9879	5.2761	4.1747	5.3819	4.1539	3.7796	3.8771	2.5674	2.9587	4.5221	7.0609	4.4459	2.901	4.0538	3.4851	3.6388	4.3085	4.4072	3.3565	1.8575	3.5551	3.691	2.9699	3.3058	3.5363	2.9568	4.2404	0.7972	1.1453	3.6814	1.7048	0.6946	1.9034	1.0709	4.0507	1.2357	2.5103	1.6828	5.1685	2.7269	1.5866	1.118	0.1532	3.6375
AC244033.2	0.8238	0.4772	1.1073	1.2919	0.4664	0.4645	1.2201	1.0096	0.9254	0.4392	3.1216	2.4602	0.3812	0.8966	0.5266	0.5525	2.4547	1.2572	0.534	0.6978	0.5167	0.7842	0.9837	1.5902	0.3979	0.5762	1.7569	0.9207	0.5389	0.7438	1.2855	1.7433	0.3438	0.9009	1.1605	0.1552	1.4764	0.1988	0.8018	0.5581	0.1302	1.4312	1.3241	1.1319	0.9231	0.3177	0.1102	0.3681	1.1042
AC093827.4	4.9769	3.8693	3.7494	5.5416	4.2447	3.247	4.5146	4.4612	8.1216	4.1276	10.3141	11.8498	2.5881	5.4524	3.4421	5.0901	9.7561	4.1562	2.8576	4.1643	3.903	5.0058	7.2599	7.0285	3.8535	3.8333	5.7483	6.5652	4.6345	3.2963	3.9413	9.0727	4.7788	16.3154	9.8986	4.3899	2.7942	0.9546	0.8355	7.7932	1.0503	5.5841	1.2109	4.4301	7.4369	1.6737	0.7583	2.5136	6.6624
AC093627.5	4.3277	4.2345	3.231	3.5441	4.6854	2.8709	4.3319	3.0906	4.1547	3.4294	9.5298	6.3989	2.0411	2.6342	2.7758	3.3788	8.6447	4.2803	3.2239	3.4378	3.0679	3.2057	5.4431	6.3241	2.5491	2.7319	5.4262	3.8787	2.799	2.7934	4.114	6.6889	5.4984	2.7888	3.489	1.1876	1.8827	1.2327	7.4025	7.1243	1.1178	4.3633	2.0804	5.2629	2.2146	2.893	1.5175	2.6115	10.7981
LINC00863	1.4399	1.1489	2.4586	2.4073	2.7234	1.8084	1.4293	1.5848	2.7242	1.5474	5.1315	4.174	1.5478	1.9361	1.9036	1.7596	4.9611	2.1523	2.1059	2.262	2.1357	2.0463	3.3096	3.003	2.0444	1.2854	0.9518	2.8368	2.1324	2.0792	1.9029	2.0605	2.0332	1.7599	4.5594	0.9218	2.3125	1.1834	0.9663	2.0944	0.7325	3.1227	1.3823	2.9125	1.8712	0.8108	0.4701	0.824	3.8161
AC006059.1	0.2826	0.1182	1.2123	0.785	0.3398	0.1718	0.2579	0.4516	0.3518	0.1944	1.7491	1.2974	0.3337	0.8758	0.1602	0.288	1.0131	0.2023	0.1851	0.4032	0.2508	1.1135	2.5745	0.4813	0.4798	0.457	0.9024	0.266	0.2572	0.3967	0.3519	1.2298	0.4541	0.9654	0.7975	0.6993	0.6429	0.1723	0.0646	0.1411	0.2107	1.4177	0.041	0.4672	0.3773	0.2118	0.0557	0.3191	1.439
PPIC-AS1	1.5633	0.581	1.7696	0.4257	0.6481	0.5938	0.6658	0.3469	1.6345	0.8363	0.5039	1.3741	0.2215	1.0234	0.2953	0.4155	1.9829	0.1017	1.0923	0.4317	0.5285	0.7161	1.1096	0.484	1.4375	1.0111	0.3565	0.9809	0.8237	0.5486	0	1.3025	0	0.8376	1.4035	0.4959	0.6839	0.1059	0	1.7839	0.333	3.4851	0.0756	1.2403	3.5261	0.3124	0	0.5883	2.1776
AC093227.1	1.0522	0.719	1.3446	1.0886	0.4278	0.5144	1.0593	0.7728	0.7063	0.6407	1.0808	0.5668	0.6701	0.8162	0.3654	0.8284	1.1025	1.5945	0.704	0.8606	0.7357	1.1521	1.068	1.0981	0.4105	0.9533	1.6913	0.6744	0.6178	0.7166	0.892	1.791	0.5828	0.7774	0.9511	0.3273	0.9591	0.2185	0.0983	0.8738	0.206	0.8536	0.1247	0.8101	0.3265	0.3866	0.109	0.3236	0.5266
AC145207.5	1.8588	0.6077	1.2273	0.9972	0.6778	0.7204	1.4722	0.8273	1.0745	0.4873	2.0237	0.8304	0.6642	0.8563	0.5065	0.8256	1.2804	0.9149	0.8425	0.6772	0.7185	0.749	0.9671	1.4934	0.717	0.8158	1.5661	1.0772	0.6422	0.8989	1.3118	1.4833	2.4954	2.1463	1.342	0.3527	3.0612	0.3323	0.8975	1.0028	0.7139	2.3464	1.5175	0.9513	0.4817	0.9312	0.2026	1.9279	1.1623
AC135050.5	2.8903	2.026	3.6564	4.1339	1.3392	1.5338	2.1618	2.5091	4.3422	2.5303	9.4747	5.0478	1.3732	2.8901	1.3423	1.9317	8.5509	2.8376	1.8338	2.5272	2.1157	3.5514	3.8214	5.0008	2.1706	2.0147	4.6043	2.7025	2.1663	2.4561	1.1171	5.9809	1.9461	3.8943	2.5893	3.8937	4.0979	0.4377	0.3694	10.8276	0.688	4.5008	1.8738	7.9021	4.4607	1.049	0.3184	2.1273	15.7484
AC008764.6	0.8701	0.5317	0.9849	0.9003	0.3163	0.322	1.0573	0.6021	0.5276	0.4049	3.3883	0.6003	0.4805	1.147	0.4324	0.4882	1.8468	1.2688	0.3147	0.6242	0.394	0.9709	0.5015	1.2468	0.5996	0.6658	1.4501	0.5319	0.6701	0.2975	0.5863	2.5899	2.0856	0.8801	1.3863	0.4034	7.5655	0.2872	2.5207	2.9323	0.1806	3.4255	1.8442	0.6166	0.3512	1.1012	0.1552	7.8427	1.3641
LINC01507	6.8308	9.9577	6.4432	12.4218	11.3316	11.5779	9.8098	10.2992	15.2725	13.9756	13.6903	8.9304	5.2942	9.3544	7.2058	14.5465	13.5555	4.9902	8.5011	10.9497	12.0482	8.3774	14.888	4.1097	7.6497	5.7233	5.3815	10.6933	16.3897	9.0857	3.8081	10.1943	8.6878	0.3951	20.8061	8.4831	3.0967	2.1316	1.3492	16.9689	4.0834	3.2878	11.1217	20.8015	1.8103	4.5189	1.2737	2.2199	19.0791
LYPLAL1-DT	0.2428	0.3399	0.4359	1.0307	0.8572	0.3081	1.1031	0.9248	1.9717	0.4376	2.1019	1.9806	0.3155	0.472	0.7871	0.9723	2.842	0.9832	0.5348	1.076	0.5847	0.5319	1.223	2.2407	0.3825	0.5217	1.8681	0.84	0.5562	0.3814	0.814	2.0909	0.1437	0.6072	1.0913	0.1413	0.2366	0.1401	0.4123	0.4537	0.1355	0.2659	0.1692	0.3575	0.3807	0.2543	0.0314	0.2594	1.0772
AC011603.2	0.1106	0.0976	0.2163	0.1457	0.0554	0.0871	0.2209	0.1866	0.1332	0.1387	0.3202	0.2613	0.0542	0.0751	0.0866	0.0508	0.1054	0.0995	0.1335	0.1934	0.0484	0.14	0.2034	0.281	0.1216	0.1589	0.3486	0.1499	0.119	0.1006	0.1057	0.1592	0.1727	0.1152	0.2205	0.0606	0.7355	0.0777	0.1748	0.1499	0.0509	0.5191	0.0831	0.0632	0.0616	0.1623	0.0269	0.1558	0.0734
AC010618.3	0.6076	0.362	1.0831	1.1158	0.3829	0.2302	0.5267	0.6789	0.7902	0.4962	2.4557	1.1979	0.368	0.8313	0.2398	0.5369	1.2255	0.8075	0.3403	0.7437	0.2805	0.8857	1.5704	1.0946	0.4899	0.32	1.9745	0.679	0.3041	0.4557	1.0379	2.351	0.9563	0.9664	0.7587	0.476	3.1561	0.5866	1.2981	1.276	0.2766	1.1057	0.8231	0.8395	0.7306	0.4181	0.2519	0.7783	0.8178
OTUD6B-AS1	9.1953	8.0751	8.0121	10.4757	8.9289	7.6053	11.6652	10.0506	10.2921	8.2126	12.6364	15.6825	5.6362	8.6835	6.1452	9.1176	14.263	8.1997	7.3215	7.605	9.2514	8.7836	14.0106	12.8468	7.7966	7.066	11.105	11.5228	8.1893	8.3664	7.6731	11.2035	4.4685	11.1876	7.6862	15.6835	3.636	1.2024	2.7333	12.9558	3.6422	6.1818	4.4232	6.427	8.3786	3.1544	0.9896	2.5226	10.5634
FLRT1	1.6131	1.5373	4.7366	8.2361	8.4153	3.1214	4.4587	5.5695	13.998	1.3493	16.3781	10.0643	2.8638	2.6073	5.3611	2.0757	29.7374	6.6763	3.7822	17.4155	5.6775	4.9749	2.2594	11.363	3.1417	5.3558	14.1817	5.934	2.4468	2.5459	6.2669	17.1879	0.1784	0.1339	0.2136	2.9447	0.7384	0.1053	0.0169	0.6019	0.0828	0.0928	0.0644	0.1468	4.4265	0.1553	0.0125	0.2229	0.064
AC011523.1	0.7065	0.6236	0.2666	1.2184	0.371	0.5949	0.8167	0.9931	0.2228	0	0	0	0.9511	1.2694	0.6762	0.6937	0	0.1456	0.8793	0.103	0.3781	0.9224	1.8527	0	0.1582	1.137	0.2551	0.5849	0.3215	0.3926	0	0.2071	0	0	0.1435	2.271	0	0	0	0	0	0	0	0	0.103	0	0	0	0
AL731577.2	0	0.2937	0.0941	0.0861	0.4586	0.1801	0	0.2104	0.472	0.1811	0.4075	0	0.2239	0.2759	0.3582	0.42	0.1743	0.1028	0.414	0.4363	0.2003	0.2896	0.5608	0	0.4471	0	0.3604	0.1653	0.3785	0.1848	0	0.1463	0	0.635	0.304	0.6015	0	0	0	0	0.0841	0.4403	0	0.1045	0.5092	0	0	0	0.1518
COX10-AS1	1.7593	0.6013	1.7006	1.3451	0.883	0.6349	0.9133	1.0668	1.2776	0.8223	2.0404	1.9899	0.744	1.1684	0.7795	0.7698	1.9617	1.0057	0.8752	1.2763	0.9375	0.9486	2.0909	1.5055	0.9677	0.8815	1.3999	1.2529	0.7545	1.1808	0.9411	1.8211	1.5743	1.4661	1.6171	1.309	3.358	0.4459	1.0656	1.3871	0.4804	5.5487	0.5255	2.5034	1.457	0.6872	0.1937	1.9898	2.4794
AC019193.2	1.4561	1.2853	1.7306	1.0546	2.2366	1.5238	2.5247	1.6578	2.7548	1.85	7.6689	2.0941	0.4574	1.2678	2.0381	1.3481	7.0184	5.4907	0.6645	2.9283	1.812	0.8238	3.6002	3.1052	0.5871	1.2142	4.7321	3.1826	0.8614	1.4563	6.3145	7.0433	0	0	1.6854	0.351	2.7836	0.1874	1.7929	0.6906	0.6629	1.6383	0.3343	2.7437	0.5094	0.622	0.2727	1.0411	2.0597
MIR4453HG	3.2466	2.078	2.4905	4.5053	3.8298	1.8212	3.1302	3.1012	9.5187	2.1336	9.8373	11.4206	1.5189	3.5979	2.0983	3.2503	8.0449	3.9566	2.0553	4.0226	2.3717	3.0132	5.0146	5.4535	2.8742	2.1744	4.967	3.7145	2.6046	1.7098	3.7607	8.1731	1.3209	1.723	1.8934	1.7804	4.3481	0.4357	0.3566	2.8146	0.3425	3.34	2.0209	2.6286	4.2119	0.9931	0.2964	4.2721	4.3389
MIR4435-2HG	1.1462	0.2023	1.6683	0.4883	0.324	0.2686	0.3725	0.2798	0.7602	0.2673	0.7366	0.6931	0.5603	0.5803	0.2749	0.2883	0.6966	0.3501	0.2618	0.1745	0.3259	0.5176	1.4094	0.5156	0.7412	0.2616	0.7362	0.9927	0.335	0.6833	0.4253	0.6262	1.0933	4.0291	6.0411	2.1081	0.8742	0.953	1.0782	0.8734	0.3806	1.8223	1.4961	1.3653	1.9636	0.7948	0.1984	1.6519	2.4465
AC010326.3	11.8288	2.8803	11.6193	7.0338	1.4458	3.3363	6.1293	7.453	3.794	3.2574	8.9092	4.1629	4.2096	6.99	2.9765	4.5772	6.2684	6.8077	4.0046	5.7657	4.8575	8.047	16.0439	8.7981	3.1975	5.1914	11.93	7.8343	3.9597	6.6478	8.2186	11.1203	15.693	9.1699	10.0221	2.5402	38.8737	1.1376	11.3243	13.9095	1.7881	13.4073	8.0545	3.1597	2.8538	5.9365	0.8366	11.1793	6.8864
AL132780.1	3.8402	2.1016	2.7819	1.5893	3.7307	2.2173	6.8656	3.584	6.9988	1.8958	2.6653	5.3208	1.861	5.3922	3.032	5.5591	11.4008	4.6527	1.9329	5.8873	3.4119	2.8299	5.0063	7.7562	0.4473	0.8315	12.2026	5.7227	2.9824	3.1294	9.3526	9.6365	0.7815	5.1474	1.4972	0.3086	1.7448	0.1977	0.8159	0.7632	0.2849	1.5927	0.4232	1.0291	1.7464	0.9234	0.0959	0.7322	2.2897
DHRS4-AS1	7.2642	33.0924	12.7265	11.1581	21.8456	24.1229	17.798	22.9187	11.685	24.6941	8.7833	15.2596	11.4145	14.7574	15.175	22.311	11.5518	9.8592	32.434	9.7495	25.4122	17.8638	18.1333	12.6848	15.0361	16.9073	8.9289	20.4609	21.9976	21.1978	8.2313	11.5368	4.2441	5.6479	17.4679	6.8783	6.3965	3.2436	4.5842	7.1249	7.6088	5.1295	6.8526	13.6704	6.4391	5.3231	3.5301	2.3513	16.7104
LINC00339	0.8462	0.2273	1.2354	0.7486	0.1932	0.1947	0.2552	0.393	0.2436	0.2582	1.487	0.2845	0.1101	0.4474	0.1496	0.6812	0.6939	0.4245	0.234	0.5254	0.384	0.8005	0.9372	0.3607	0.2966	0.6243	0.8502	0.3411	0.1674	0.2453	0.419	1.2295	0.6083	0.7647	0.6724	0.0739	0.8358	0	0.0888	0.432	0.0744	0.5844	0.1352	0.5238	0.1502	0.5937	0.0262	0.4822	1.4773
ALOX12-AS1	1.1838	1.0952	1.0735	1.21	0.8763	1.0448	1.3189	1.3591	1.2142	1.0665	2.4368	1.4556	0.832	1.3009	0.8189	1.2243	1.7559	0.9257	0.9171	0.7919	0.8416	1.26	1.4746	1.5521	0.7762	1.0391	2.163	1.1193	1.2656	1.1173	1.3307	1.9441	0.8027	0.481	0.9297	0.6619	3.2598	0.7894	1.5907	0.8117	0.4617	2.3975	1.2051	2.0155	0.5987	1.2116	0.332	1.5466	1.9589
AC025171.1	1.9595	1.0869	2.5936	1.7504	1.4253	0.966	1.5842	1.3725	2.2485	1.0494	4.9179	4.6592	1.2876	1.9089	1.1835	1.3517	3.175	1.6679	1.226	1.1235	1.6419	1.9664	3.8988	2.7242	1.5109	1.438	3.0853	2.3402	1.2473	2.2488	2.0543	3.4842	3.0845	1.1037	5.1008	2.7103	9.6469	1.778	1.3494	4.5557	1.4082	8.05	0.8261	6.8193	1.3391	1.6973	0.613	2.4625	9.7618
AL731569.1	0.5585	0.1732	0.7689	0.7809	0.2854	0.1525	0.3141	0.3946	0.2427	0.2301	2.1076	0.7983	0.1626	0.4631	0.1625	0.3303	1.6291	1.101	0.2505	0.4091	0.2787	0.6438	0.9839	1.4208	0.142	0.3445	1.6679	0.3599	0.3022	0.3858	1.3091	2.4426	0.7775	0.461	0.9747	0.3821	5.9216	0.1943	0.809	2.0249	0.1985	3.6363	2.2043	0.7774	0.3696	1.0173	0.0888	1.6369	1.3224
GMDS-DT	1.3402	0.5958	1.2519	1.2117	0.8878	0.6304	1.0491	0.8916	1.2124	0.7782	1.759	1.6992	0.67	1.0034	0.6292	0.9568	1.7946	1.0175	0.6828	0.8647	0.7391	1.1212	2.1313	1.5118	0.7038	0.7667	1.843	1.3379	0.7535	0.9706	1.1114	1.5792	1.9176	0.4885	2.6594	1.339	1.3545	0.6239	1.0743	2.6976	0.3966	0.8547	0.5497	1.3812	1.4424	0.9495	0.2698	0.8625	2.038
UGDH-AS1	1.6728	2.1344	2.6996	2.9818	2.6614	2.0919	3.312	3.3802	3.0237	2.6333	2.6777	3.3961	1.5904	2.3073	2.0209	2.7879	3.8526	1.9862	1.965	3.0701	3.0317	2.2344	3.4993	2.655	2.2925	2.7331	2.4759	3.1098	2.6228	2.319	2.5247	3.4958	1.1691	2.9928	3.3699	1.098	1.6794	0.7036	1.2715	2.4462	0.4021	1.3153	0.4259	3.3288	2.6508	0.7232	0.319	0.9473	3.1439
AC096667.1	0.0266	0.0706	0.196	0.0965	0	0.0481	0.1232	0.0899	0.0126	0.058	0.0326	0.0247	0.0717	0.0442	0.0287	0.0448	0	0.0165	0.0221	0	0.0321	0.0348	0.2695	0.0588	0.1074	0.0702	0	0.1456	0.0364	0.1036	0.07	0.0469	0.5591	0.0339	0.1136	0.0482	0.2436	0.3601	0.7912	0.1264	0.0943	0.0882	0.208	0.0502	0.0233	0.4173	0.2352	0	0.4012
POC1B-AS1	0.413	0.3047	0.6853	0.7084	0.4813	0.3267	0.4382	0.4819	0.8992	0.3902	1.3722	1.2127	0.325	0.6193	0.4224	0.4667	1.4644	0.7485	0.4178	0.6382	0.377	0.7486	1.2972	1.0568	0.3954	0.5612	1.4343	0.7139	0.5819	0.4338	1.1004	1.5525	0.7772	0.8928	0.9651	0.2251	1.8811	0.1967	1.4917	1.3954	0.4121	1.5877	0.3794	0.6894	0.4553	0.6015	0.1938	1.2271	1.1205
AC004771.2	1.3404	0.5176	1.612	1.3002	0.9238	0.3023	0.4842	1.6956	2.6943	0.4257	2.9756	4.1195	0.5263	1.9451	1.0823	1.1281	3.0723	0.6214	0.7646	1.0987	0.8743	1.3854	1.6947	0.7392	0.6755	0.6618	1.452	1.0819	1.5249	1.024	0.6605	1.3262	2.5572	0.7462	3.3682	1.6156	3.4814	0.3235	0	2.3838	0.0848	11.0885	0.3078	8.8397	1.6119	0.7157	0.0448	0.6988	10.2446
FAM66B	0.1887	0.2686	0.558	0.4975	0.3596	0.1406	0.2744	0.2464	0.6909	0.2607	0.4622	0.4461	0.366	0.3987	0.3102	0.2971	0.8099	0.3913	0.0353	0.3087	0.4105	0.3337	0.684	0.8056	0.1881	0.1923	0.4747	0.4837	0.2936	0.2029	0.3519	0.6851	0.151	1.3864	0.5117	0.4842	0.6677	0.5014	0.0617	0.4124	0.1601	0.0483	0.2292	0.8334	0.1384	0.1213	0.0586	0.3844	0.461
AC060780.1	2.1701	1.0946	3.4138	3.2402	1.6307	1.2856	2.2351	1.8611	2.5696	1.3313	6.4999	3.3102	1.2119	2.4617	1.1804	2.1846	4.4815	2.4555	1.4212	2.6968	1.835	3.032	5.0547	3.7401	1.4475	1.8817	5.3731	2.4482	1.2768	1.9677	3.4523	5.5451	3.338	2.1864	3.3225	1.5897	15.2762	0.4329	4.9396	3.4459	0.7176	5.9811	3.5808	3.683	1.7186	2.753	0.5988	5.1343	6.7755
AC127024.5	0.9991	0.5291	1.9226	2.0675	0.3935	0.1442	0.9239	0.5056	0.5671	0.4352	2.5698	1.2051	0.269	0.4971	0.1434	0.6727	2.8266	0.4941	0.3316	0.8736	0.7219	0.7826	2.4702	1.4694	0.1343	0.6139	1.5152	1.0919	0.4547	0.4441	2.6259	2.4603	1.3343	1.6528	1.339	0.7226	5.1486	0.1286	2.605	0.8123	0	2.3804	1.2847	1.3806	0.4369	1.0432	0.2138	0.9525	2.2795
BX322234.1	0.8004	0.5228	0.7973	0.8199	0.9583	0.6181	0.4996	0.8708	1.1811	0.5985	0.9117	1.0768	0.8332	0.6903	0.6434	0.6871	0.8471	0.6531	0.7703	1.0008	0.8611	0.6618	1.1514	1.1065	0.9143	0.4426	0.5723	0.7157	0.6046	1.0762	0.6942	1.436	1.1605	1.8436	3.735	0.2412	0.3592	0.443	0.4754	1.2798	0.5992	0.339	0.4117	1.1462	0.623	0.3039	0.2056	0.3911	2.1548
SP2-AS1	1.7326	1.0303	2.5804	1.0567	1.5084	1.1451	1.3913	1.3842	1.3629	0.8474	2.1891	2.9443	1.1621	0.9679	1.1519	1.1205	2.3314	1.1274	1.0441	1.3235	1.2592	1.508	2.7055	2.253	2.1323	0.7204	1.5805	1.9568	0.9793	1.4794	1.7255	2.2776	3.0618	7.8443	4.9996	0.8354	2.6678	0.4461	1.8756	2.2488	0.8856	7.3626	2.7973	7.3082	1.4515	1.9388	1.3662	1.6082	9.5868
PPP1R12A-AS1	0.6851	1.6126	1.2763	1.7869	1.8326	1.1125	2.2603	1.8176	2.3627	1.544	3.1467	2.1983	0.8326	1.2309	1.3011	1.6337	3.5295	2.6292	1.4921	1.9718	1.5126	1.3541	2.9515	2.8548	1.1701	1.2027	2.2883	1.8434	1.4679	1.4116	1.9506	4.7449	0.7624	1.1624	0.5217	0.2237	0.4508	0.3858	0.5169	2.5529	0.4332	0.6801	1.3109	1.4344	0.8988	0.6774	0.7332	0.5273	1.4198
ELOA-AS1	0.4637	0.5281	0.5587	0.7274	0.2828	0.2807	0.4322	0.555	0.2688	0.5321	1.0442	0.7494	0.2819	0.4961	0.365	0.5791	0.6112	0.1294	0.4344	0.4054	0.3122	0.8592	0.9077	0.7039	0.402	0.5777	0.7129	0.4012	0.4628	0.5485	0.5504	0.6577	0.5707	1.104	1.1117	0.2524	0.6465	0.1925	0.2817	0.7296	0.2118	0.6731	0.6869	0.5637	0.3532	0.7383	0.072	0.1961	1.2968
AC012464.1	1.1112	0.6036	0.5805	0.796	0.9426	1.7274	0.3952	1.5859	1.6172	1.055	0.8376	2.3	1.611	1.3467	0.6135	1.6547	2.9557	1.2682	0.922	1.1959	0.6863	0.8928	0.7685	1.1314	1.4934	1.1255	2.0372	1.3588	2.1783	1.4248	0.4493	1.5035	0.8154	0.979	0.729	0.103	0.8526	0.3301	0	1.8532	0.3459	0.3394	0.5496	1.5033	0.3738	0.2434	0	0.1019	1.9502
AC090246.1	2.4922	1.6259	2.3303	2.6907	1.8777	1.7987	3.3817	2.7414	1.9474	2.2026	2.2561	2.4128	1.0697	2.2462	1.8666	2.0063	3.5196	2.9471	1.7081	2.4633	2.5228	2.735	4.1403	5.5775	1.4562	2.0924	3.9909	2.153	0.6903	1.5653	5.6955	5.1459	3.7209	2.6198	2.7724	0.3918	3.062	0.279	5.0226	5.2856	1.425	9.3224	0.5971	3.1306	1.611	0.7199	1.3335	6.9725	4.9443
LNCSRLR	0.4557	0	0.958	0.4042	0.7692	0.4229	0.3763	0.604	0.6158	0	0.8771	1.1477	0.409	0.3779	0.3738	0.2192	0.7504	0.2415	0.2161	0.3416	0.2613	0.2833	1.6097	0.383	0.7874	0.1714	0.2821	0.3234	0.474	0.217	0.1711	0.8016	0.4968	2.4026	5.3146	0.157	0.5411	0.0838	0.6601	0.8822	0.1976	0.6894	0.1794	1.7992	0.2847	0.6798	0.0697	0.3103	3.3866
AC015802.4	0.309	0.1364	0.4896	0.4795	0.146	0.1561	0.2143	0.1824	0.3507	0.0673	2.876	0.4587	0.1386	0.3074	0.1109	0.26	1.1978	0.4966	0.1282	0.3242	0.1984	0.3227	0.0694	0.727	0.1246	0.2712	0.8702	0.2456	0.225	0.1717	0.406	2.0107	0.4126	0.7863	0.3764	0.2979	2.1057	0.2784	0.6713	0.4605	0.125	0.5316	0.7946	0.5045	0.0811	0.4986	0.0827	1.4727	0.5357
AC243773.1	4.7517	0.5243	1.4407	1.4047	0	0.3674	0.0981	0.644	3.2908	0.5544	0.3118	0.3936	0.7615	4.0105	0.0609	0.7855	0.5335	0.1049	0.9152	0.2226	0.2044	1.477	1.335	1.9966	0.4561	0.5958	1.2868	0.0843	0.4633	0.9429	0.223	2.6864	0	3.3473	0	0	0	0	0	0	0	0	0.0779	0	0.5195	0	0	0	0
NRAV	15.9382	10.637	16.0165	9.4003	10.3408	8.8577	11.5545	10.9777	14.53	10.9339	15.78	21.7537	9.808	10.8031	8.4184	12.0024	15.0591	8.8292	8.57	9.5268	11.2977	10.5466	23.3164	13.1165	12.7766	8.5597	12.4887	15.205	11.8167	10.2933	9.8663	12.7568	18.5193	14.275	21.1101	3.8556	22.8382	5.9333	15.493	20.3472	7.7305	25.6975	9.2931	33.652	11.734	9.1402	4.0055	13.2352	33.6413
KDM4A-AS1	0.5582	0.1159	0.6567	0.5663	0.1897	0.1501	0.1392	0.1292	0.145	0.1192	1.0591	0.4976	0.1081	0.3721	0.0943	0.3409	0.6652	0.2842	0.1998	0.1436	0.2461	0.4668	0.7627	0.5473	0.2059	0.2882	1.0435	0.3915	0.1395	0.5352	0.4891	0.9049	0.355	0.5154	0.3734	0.1451	0.9098	0.0282	0.4598	0.2521	0.0997	0.3332	0.2011	0.2063	0.1149	0.3948	0.0351	0.5348	0.6293
AC092910.3	0.8148	0.429	1.3754	1.4939	0.6756	0.3095	1.008	0.5907	1.19	0.3529	4.027	2.3874	0.5773	1.2091	0.513	0.77	1.9322	1.2548	0.4981	1.3624	0.723	0.9456	2.5705	1.3245	0.634	0.5647	1.5176	0.9231	0.7156	0.6672	1.4652	3.8722	1.5818	1.4735	2.0552	0.8443	7.414	0.2208	1.1803	3.3317	0.2603	3.6897	2.0876	2.2447	0.6501	1.4519	0.2907	1.5672	3.2615
LINC00476	1.8753	1.5817	1.5723	2.8314	1.7124	1.0176	3.7251	3.4558	2.9367	1.785	3.5984	4.2209	0.9848	2.5053	1.2014	1.8004	4.6794	1.8719	1.7288	2.8117	3.301	3.0105	4.1993	4.4229	2.5855	1.646	3.2352	3.4914	1.8584	2.0144	3.3039	4.0803	1.0998	0.9722	2.2932	0.2679	1.1084	0.6616	1.1972	1.7693	0.7167	1.4893	0.4465	1.9718	2.0592	1.0218	0.3085	0.4552	3.0678
RABGAP1L-DT	0.1177	0.8725	0.1465	0.207	0.2734	0.2633	0.2652	0.2332	0.2171	0.4784	0.1802	0.404	0.2059	0.3025	0.2281	0.624	0.1048	0.08	0.4882	0.0463	0.2126	0.5736	0.2645	0.1904	0.8065	0.2066	0.1402	0.1812	0.5837	0.5558	0.1392	0.1138	0.1684	0.0899	0.086	0.0355	0.0293	0.0151	0.0511	0.008	0.0893	0.1246	0.0973	0.1257	0.036	0.0279	0.0441	0.0631	0.0805
AL161668.4	0.5449	1.168	0.7049	6.2015	5.5182	1.7416	9.2676	3.8074	7.1423	1.8084	7.3411	3.5389	0.2794	0.9036	3.7992	2.2929	4.2412	5.0042	0.9687	6.0574	4.2495	1.5582	0.8748	7.7845	0.7323	2.3914	10.1187	1.7786	1.9128	0.519	2.4549	4.9289	0.1485	0.0991	0.4742	0.4691	0	0.4008	0.5638	0.1055	0	0.103	0	0	0.0681	0	0	0.0928	0.8524
GNG12-AS1	0.8393	1.2347	0.7841	1.3508	1.4376	0.9903	0.8161	1.3481	1.2223	1.3153	1.5664	1.3843	0.801	1.182	0.9944	1.2669	1.2563	0.6917	1.1716	0.9784	1.3476	1.2986	2.4852	0.9796	1.1279	0.8302	1.1833	1.1646	0.9942	1.2731	0.2451	1.5933	0.2796	1.2545	1.2335	0.8992	0.3322	0.1715	0.1351	0.4332	0.2561	0.9698	0.3915	1.2551	0.8156	0.392	0.1283	0.3175	1.8114
AC064836.3	0.4946	0.1819	0.5598	0.7676	0.0974	0.0892	0.3811	0.1043	0.4288	0.2094	2.5239	0.956	0.111	1.0936	0.0592	0.3469	1.166	0.2548	0.2052	0.2883	0.3309	0.7892	1.4821	1.1516	0.0554	0.2171	2.0537	0.6551	0.1875	0.2748	0.9748	1.3773	1.4153	0.5245	0.3013	0.3477	3.2199	0.0531	0.1194	0.2792	0	0.4364	0.8706	0.2071	0.0721	0.5868	0.0441	2.4556	0.2633
AL157932.1	3.3062	2.0204	3.4544	2.4998	1.4023	1.652	1.6168	3.2172	2.8868	1.8464	2.1805	2.7136	1.0271	1.2653	0.9127	2.1404	1.8654	1.5721	1.7936	1.779	1.2251	1.6602	7.1453	2.4312	1.0253	0.8929	2.4795	3.5372	1.3888	1.4131	2.0052	2.2366	4.6093	1.4564	3.2535	0.3066	2.7479	0.1637	1.2894	11.3721	1.1578	4.0395	2.219	4.3129	1.2233	0.6035	0.4082	1.9699	7.8912
AL391684.1	0.6165	0.2244	1.0407	0.9681	0.4899	0.3123	0.4751	0.4287	0.7878	0.4555	5.4184	1.3046	0.3009	0.8924	0.3028	0.7738	2.3574	1.2035	0.4577	0.8985	0.4472	0.9414	1.6289	1.7419	0.298	0.6124	1.7693	0.5534	0.6645	0.3666	1.0945	4.2712	0.9596	0.4749	0.6326	0.9583	6.2032	0.2089	0.8304	1.2898	0.1641	2.033	0.6358	0.7269	0.3879	0.7033	0.1215	0.6058	1.6929
LINC02256	0.6094	0.6275	1.322	1.5237	1.08	0.4031	1.1739	1.5845	1.5851	0.7742	1.4305	1.6019	0.5469	1.558	0.8748	1.2394	1.9155	1.0673	1.0954	0.8436	1.1823	1.2817	1.7121	1.4936	1.6378	1.2481	1.5402	1.0594	0.6932	1.4671	0.6673	1.697	0.1938	1.874	2.351	0.9181	0.2532	0.3268	0.1471	0.2752	0.2055	1.4115	0.1399	4.6566	1.6876	0.1928	0.1087	0.0605	2.2708
AL450326.1	9.2319	6.058	7.8373	7.4782	14.0174	8.5916	9.7585	10.2953	11.6628	7.5401	19.0437	17.8635	7.7944	8.6624	7.3238	12.0124	22.1466	6.5327	10.935	8.3907	10.5812	7.8765	10.9211	13.3091	11.2637	7.1971	13.685	9.775	8.2915	16.8055	6.2253	15.2766	12.7459	12.83	16.7979	6.8084	7.4711	6.0983	1.1437	12.2624	2.0277	11.1744	1.3388	9.9183	16.5728	2.9401	0.26	0.0724	16.9055
TCL6	0.9218	7.8203	1.3895	2.6714	4.1775	7.2865	4.6054	6.1858	2.744	8.6585	0.8508	0.1783	2.0309	5.2056	6.8546	9.953	0.2747	2.398	7.5899	2.0283	9.2944	7.5325	0.6284	0.5204	2.0959	5.0771	0.6625	2.7907	6.1707	5.2333	0.4707	0.5302	0.0083	0.05	0.6813	4.734	0.0218	0.3655	0.0127	0.3197	0.0088	0.0058	0.008	0.0274	3.3699	0.0829	0.0655	0	0.1475
AC013468.1	1.0035	0.2044	0.699	1.1181	0.1216	0.39	0.803	0.5208	0.8032	0.8966	1.04	0.6446	0.4156	1.2161	0.277	0.3898	1.0514	0.7634	0.3843	0.6749	0.4958	0.8734	1.041	2.7245	0.1037	0.3388	0.5017	0.9969	0.1405	0.8578	1.8258	0.9504	1.3254	0.0982	2.4452	0.093	2.3096	0	1.4535	1.1505	0.2343	1.3282	0.4254	0.4848	0.2025	1.1723	0.1239	2.8514	1.4089
AC245060.7	0.6697	0.5911	0.5775	0.5939	0.3391	0.2877	0.3317	0.3093	0.6636	0.5672	0.9569	0.7101	0.3434	0.4495	0.2861	1.3419	1.1695	0.276	0.4101	0.5995	0.6784	0.4718	0.8959	0.7269	0.7928	0.5178	0.8291	0.5861	0.7401	0.5847	0.6286	0.6731	0.365	0.487	0.6411	0.0192	0.3711	0.2258	0.1386	0.3673	0.0968	0.401	0.249	0.721	0.4183	0.227	0.0597	0.019	0.844
AC232271.1	1.2921	0.2401	2.0399	2.3396	0.6964	0.5767	1.1595	0.7599	1.0454	0.6172	5.5182	1.4039	0.7629	2.3826	0.3661	1.1447	3.9548	2.6064	0.4796	1.3825	0.9691	2.2196	3.2482	2.1003	0.4798	0.8059	4.236	1.6046	0.8356	1.0202	1.6533	6.3098	2.2705	0.9952	1.1807	0.9017	9.4394	0.0657	1.1329	2.1655	0.4816	4.5908	2.0612	1.0038	0.6691	1.2265	0.0819	2.8566	2.0636
APCDD1L-DT	1.7596	1.2922	3.0773	3.3352	2.3459	2.3421	3.0675	4.1476	3.1378	1.8062	3.2591	0.7694	3.5335	11.7262	2.1636	2.5126	3.3775	3.3165	3.6616	3.4175	1.7716	4.5693	0.8915	3.3831	1.192	3.532	3.0466	1.1678	2.7959	3.5499	2.3311	2.0929	0.0413	0.2202	0.0351	0.0782	0.0599	0.1021	0	0.0098	0.0219	0.0191	0.0132	0.0906	11.8126	0.0068	0.027	0.0172	0.0526
AC073254.1	2.4536	3.2924	2.0759	1.5001	2.5671	3.1749	1.991	2.7589	1.7817	2.7889	1.3204	1.3107	1.4235	2.3325	1.5476	4.203	1.675	1.149	1.9123	2.3404	3.6511	2.1247	2.5067	2.0047	2.0317	2.4038	1.584	2.3391	2.6841	2.1068	0.9445	1.6783	2.2932	1.435	0	1.5833	2.1011	0.2871	0.3051	1.7463	0.4137	1.8206	0.865	2.3349	0.6069	0.9057	0.2387	0.4725	3.0307
AC093690.1	0.173	0.1146	0.2775	0.1641	0.1022	0.1353	0.1333	0.1824	0.2046	0.0733	0.6712	0.5753	0.1165	0.2391	0.0621	0.1456	0.1813	0.0535	0.1196	0.1639	0.0463	0.2636	0.3241	0.3393	0.155	0.1899	0.6561	0.3008	0.0787	0.1763	0.0758	0.5834	0.055	0.2019	0.1581	0.1217	1.2944	0	0.1462	0.2149	0.0146	0.3817	0.1324	0.1993	0.1387	0.3285	0.0154	0.6874	0.2369
LINC01132	0.336	0.4329	0.4626	0.5919	0.6581	0.367	0.5563	0.4442	2.7574	0.8043	0.7897	0.5477	0.5542	0.4819	0.163	0.7643	0.904	0.494	0.5199	0.3097	0.6635	0.6876	1.8574	0.4007	1.135	0.3268	0.4132	0.5954	0.4628	0.4036	0.5251	0.5271	0.1732	0.9014	0.7192	0.1204	0.1057	0.1052	0.6577	0.2584	0.1562	0.1082	0.0167	1.3233	0.1827	0.0776	0.0777	0.1731	1.8232
LINC01138	2.2494	0.4727	1.7715	0.6465	0.3515	0.4552	0.6672	0.4517	0.4785	0.5832	1.4723	1.4962	0.5981	0.7994	0.3759	0.5158	1.1597	0.5444	0.3802	0.3746	0.3249	0.7044	1.6451	1.374	0.5038	0.5955	0.9411	0.9873	0.2979	0.648	1.0166	1.3083	1.3056	1.257	0.8555	0.2941	3.017	0.5285	2.0515	0.6934	0.3431	1.2524	1.1368	1.8389	0.6818	1.1071	0.3662	1.1488	1.2165
AC005261.1	22.9172	6.6504	15.8046	13.1345	7.9242	6.2122	10.9268	6.4636	20.1398	5.4855	19.3189	6.1757	7.1214	9.942	5.6335	9.1602	16.2546	13.8311	7.0605	9.0711	6.7537	9.0862	22.5629	17.2185	7.4882	8.8875	21.96	18.0179	7.0346	8.6614	15.6415	17.7901	32.7183	14.7608	11.1872	9.6303	45.1048	7.4378	26.0668	26.7049	6.7996	35.1548	10.0961	9.369	5.5653	17.4104	3.1323	34.9435	11.5849
AC132192.2	0.4024	0.1776	1.4121	1.5823	0.4121	0.3776	1.6281	0.2715	0.9517	0.2922	6.0627	1.1202	0.3612	0.901	0.3177	0.8129	3.5842	1.8906	0.3005	0.4574	0.3231	1.1559	0.8141	2.7225	0.1622	0.5652	3.4876	0.5197	0.3296	0.4025	2.4326	6.3706	1.5355	0.6657	1.1277	0.7276	12.2421	0.0518	3.2061	2.9446	0.2036	4.8473	4.3615	0.7583	0.7391	1.8335	0.0215	7.7209	2.0934
MCF2L-AS1	11.3454	4.4063	7.6318	5.97	5.8215	3.9304	6.5196	6.9982	4.1701	3.7653	9.4491	11.0076	5.8763	5.5909	5.5375	6.0019	10.1895	4.1678	4.3569	4.1947	4.268	7.4483	6.4115	8.7717	5.8373	5.6906	4.916	6.6339	5.9593	5.9074	9.8823	10.2628	0	8.9924	0	10.7839	13.0398	0.2504	0.4695	0	0	10.2974	0	0.0814	28.3495	0.1231	0.0347	4.558	0
AP005432.2	29.0664	16.7566	63.7503	15.7297	19.8548	34.224	17.0266	11.4259	15.4983	7.3771	8.0077	142.953	13.3606	33.2465	18.7143	24.3965	55.5468	19.6715	26.73	4.9589	14.0392	28.452	7.259	31.2783	14.1848	30.5607	11.2635	15.7294	13.6928	31.5115	31.8812	12.608	0.9017	0.2005	0.5758	0.1899	0.6547	0	1.2551	0.3202	0	3.6492	0.0723	0.1979	12.7447	0.4486	0.0421	2.9098	1.0064
LINC02035	12.4756	4.2039	7.8048	7.4308	3.6386	4.0639	3.9559	3.7961	9.1218	3.3536	4.0884	2.5496	3.858	5.2633	3.0191	4.9519	5.6174	4.0018	4.434	3.6262	4.8523	3.8738	12.9783	6.4836	4.6671	4.2174	6.1545	9.6221	4.1888	6.0886	5.3834	5.5155	15.0362	40.6436	5.0221	2.0423	22.9518	2.398	4.7131	9.5373	1.1512	25.6619	2.1833	10.6417	4.2758	2.5123	0.8615	3.2646	10.0543
AC090186.1	1.0491	0.7123	0.5481	0.7515	0.5085	0.6989	0.2798	0.2042	0.3817	0.4687	0.4942	0.599	0.5069	0.4015	0.2896	1.1546	0.4228	0.2993	1.0713	0.2822	0.4535	0.6321	1.6324	0.4747	1.4098	1.2042	0.3497	1.0422	0.7344	0.7174	0.4242	0.4258	0.3079	0.2054	0.5899	0.0973	0.1341	0.1039	0.3507	0.4374	0.0816	0.3204	0.2224	0.5069	0.8469	0.2298	0	0.0962	0.2209
AP001372.2	13.0536	7.2238	9.9551	8.4676	10.3987	8.1382	12.8414	8.0104	4.7639	10.2967	9.502	9.9982	5.1013	5.911	6.6051	8.9759	12.0673	9.1563	8.0651	7.4795	9.142	7.1069	15.2733	14.7861	7.2159	8.63	9.2264	12.7291	7.0438	9.2176	9.7811	13.0269	7.6653	5.2543	14.6408	3.7271	15.3584	0.9057	5.4713	13.6232	3.0532	17.621	2.891	11.7922	11.902	4.4464	1.8527	6.9943	14.0079
AC026979.4	0.5032	0.7284	0.6151	0.7601	0.4201	0.6972	0.4885	0.6874	0.6378	0.3799	0.9614	0.5415	0.4245	0.6926	0.4045	0.7453	1.0544	0.4976	0.5427	0.7391	0.6221	0.9547	0.6559	1.0656	0.4057	0.5653	0.6759	0.5299	0.7693	0.5927	0.5818	0.6549	0.9599	0.5634	0.8705	0.2305	1.0204	0.0259	0.5102	0.9272	0.1731	0.6127	0.2403	0.2655	0.2288	0.2579	0.0485	0.4557	0.7163
AC004943.2	1.6493	1.334	2.023	1.6656	1.4958	1.3278	1.2684	1.3909	2.3059	1.474	2.0522	2.0362	1.4388	1.798	1.264	1.847	3.112	1.3566	1.5592	1.4995	1.6406	1.7729	3.7365	2.3965	1.6336	1.2054	1.4805	2.239	1.5668	2.0225	1.9687	2.3115	2.8581	1.087	3.7466	0.7524	3.7901	0.313	1.3801	4.6298	0.6581	3.7572	1.6355	7.8991	1.4826	1.4407	0.6926	1.6991	6.2123
AC007038.1	0.6862	0.5506	1.9064	0.839	0.4913	0.4502	1.0094	0.6313	1.1211	0.3623	3.3616	0.926	0.8397	1.5517	0.2239	0.5775	1.634	1.9279	0.5693	1.1454	0.651	1.303	4.2061	2.2017	0.503	0.7118	2.838	1.3633	0.5109	0.6932	1.1476	2.8526	1.428	1.1907	1.444	0.6767	7.4657	0.0803	2.5299	2.1976	0.0631	3.3026	1.3177	0.3918	0.6001	1.4802	0	8.8455	2.7894
LENG8-AS1	2.7496	0.8825	4.0868	5.4024	1.1813	1.5234	2.8251	2.0611	3.0212	1.4114	13.3346	6.7771	0.9222	4.2606	0.8771	2.8517	6.1112	2.9529	1.6591	2.6713	1.9176	3.9886	8.1153	3.8395	0.9331	2.5597	9.2665	2.9247	1.643	3.4875	3.7226	10.0144	2.2254	7.8107	4.0268	1.6069	9.926	0.6793	3.4598	4.6289	0.3653	6.1024	4.0559	4.1866	1.4088	3.4007	0.4012	6.0235	5.1452
AC096733.2	8.1458	2.4844	5.1724	8.0856	4.4601	3.059	1.8372	5.7526	11.4954	2.9569	6.9757	12.0125	8.7961	11.3675	3.5413	3.9573	9.7843	2.2516	6.5661	4.5166	4.9447	4.5536	6.7728	6.1847	4.2274	3.8366	3.4435	4.1121	5.7259	6.3289	3.22	6.2902	1.0108	5.2672	7.504	8.5414	1.266	1.0656	2.686	3.051	0.4355	1.5778	0.2737	4.2011	9.9332	0.9429	0.4429	0.8286	3.445
AC135983.2	1.3137	0.315	1.2484	1.4096	0.396	0.398	1.0874	1.2857	0.9052	0.8125	1.8077	1.4597	0.4658	0.8069	0.3027	1.1739	2.8891	0.9825	0.5517	0.6098	0.9636	1.2564	2.5883	1.6697	0.4141	0.9396	2.2489	1.3374	0.6495	1.1715	1.1083	2.3108	2.0731	2.3529	5.2366	1.1339	2.4804	0.0626	0.3054	1.1868	0.1969	2.1897	0.7299	1.6707	0.7092	1.2778	0.0607	1.121	3.3599
STX17-AS1	0.7517	0.4907	0.3191	0.6238	0.6846	0.6951	0.7874	0.5745	0.7777	0.5116	0.7385	1.4603	0.5622	0.7532	0.3709	0.5668	0.9517	0.5034	0.6627	0.6025	0.5532	0.4294	0.8096	0.9443	0.3683	0.4124	1.1536	0.7079	0.5131	0.5917	0.782	0.785	0.6274	1.2156	0.8491	0.1888	0.9502	0.2218	0.1701	0.8276	0.1347	1.5236	0.5681	0.7475	0.8355	0.5649	0.1466	0.6812	0.7003
AC109460.2	0.7611	0.1493	1.7549	1.3416	0.1887	0.234	0.1792	0.5824	0.6533	0.266	3.2109	0.9154	0.3036	1.3324	0.1315	1.0557	1.3439	0.5053	0.4444	0.6408	0.3508	1.5212	2.2176	1.1193	0.3788	0.6804	2.2902	0.6021	0.5388	1.1747	0.5556	2.5535	0.968	1.1479	1.0132	0.6626	2.6241	0.0544	0.1429	1.2223	0.0713	2.2573	0.3625	0.9384	0.3328	1.4047	0.0075	0.9238	2.0837
LINC00886	5.4072	4.2174	3.3373	4.3769	6.0675	7.5023	5.4555	5.1989	5.3133	5.4823	8.0929	9.158	4.7794	7.2667	3.6218	6.9341	7.1066	2.1755	5.7722	2.8021	4.7528	4.189	3.5099	4.3875	3.8369	4.6951	5.4282	3.0448	6.7666	6.3065	2.4502	5.4933	4.6466	0.2224	8.7036	1.8682	4.9591	0.8851	3.1229	6.2057	1.3204	7.8975	1.6376	5.7384	3.7404	1.438	1.1349	1.0554	5.7535
AC087854.1	0.6454	0.5895	0.6371	0.9706	0.5852	0.5145	0.6766	0.6898	0.6744	0.6047	0.7077	0.7311	0.4243	0.8712	0.3555	0.7832	0.7863	0.3897	0.33	0.5118	0.6326	0.7577	1.0289	0.905	0.7261	0.5731	0.7641	0.9096	0.56	1.0591	0.5522	0.8712	0.7588	0.6589	1.1795	0.4523	0.5489	0.2512	0.3587	0.7016	0.2126	0.7648	0.0414	0.4713	0.2953	0.1638	0.0723	0.2683	0.7944
AL031726.1	2.6818	9.1101	1.6558	18.7507	7.5535	11.6718	4.3211	16.2427	12.8377	5.6639	17.9163	13.4966	6.4909	15.1621	6.358	5.7452	11.7509	0.7033	6.6751	2.4159	8.9384	11.8829	0.548	6.2149	6.1158	13.4819	6.3384	1.2918	8.5796	3.8832	9.6112	7.0041	0	0.1034	0.198	0.2939	0	0.2092	0	0.3304	0.1644	0.2151	0	0	1.0661	0	0	0.0968	0.445
AC073896.2	0.3861	0.1065	0.3551	0.5617	0.133	0.1132	0.2231	0.2035	0.2282	0.1664	1.0196	0.4925	0.1191	0.3201	0.1645	0.2538	0.7079	0.2983	0.2302	0.2321	0.2034	0.5145	0.4881	0.7275	0.3405	0.2224	0.9148	0.2877	0.0878	0.2815	0.1902	0.8488	0.4373	0.3224	0.3822	0.2472	1.2434	0.1087	0.5592	0.5885	0.0854	0.6068	0.1441	0.394	0.211	0.4123	0.0194	0.7476	0.6496
AL356481.1	1.6499	0.8642	1.929	1.9697	0.557	0.8505	1.6975	1.5443	1.3891	0.9082	2.4426	3.8185	0.8135	1.2328	0.6116	1.0529	2.1467	1.2328	0.8424	1.284	0.9316	1.0573	2.282	2.1064	0.7066	0.9548	2.3568	1.495	0.891	1.0879	1.4295	2.3917	1.4873	1.5458	0.5743	0.3059	1.1151	0.4668	0.1838	1.6214	0.3118	0.7679	0.333	1.0704	0.4598	0.6195	0.1843	0.4753	1.7869
AL928654.1	1.3662	2.2569	3.5348	3.6754	2.9671	2.0566	2.5268	3.0451	4.1171	2.2672	3.538	4.4548	2.3997	3.2045	2.2415	2.8911	4.2333	2.0269	2.6881	2.7646	2.6482	2.786	4.7817	4.2195	3.0426	1.9873	3.848	2.7728	2.4513	3.0364	2.1031	3.639	0.633	7.4263	9.4406	2.282	1.3302	0.9547	1.668	2.0364	1.7573	3.4101	1.6851	7.723	3.1579	1.5377	0.8041	0.9071	8.4428
LINC02437	2.9895	10.4656	4.875	48.3364	26.5808	8.4109	20.7333	29.4841	54.4956	11.1827	66.2172	23.3646	2.41	13.739	25.4943	25.5864	65.8863	31.0704	10.3837	62.9991	28.7194	13.2743	3.986	53.5782	8.1711	14.8103	46.2157	24.3132	13.9727	4.054	35.9548	67.0197	0	0	0.0617	0	0	0	0	0	0	0	0	0	0	0	0	0	0
LINC01788	1.617	6.0245	2.1708	4.8635	4.3246	4.4374	6.3897	3.6946	2.7745	7.6305	3.3392	0.5931	2.8179	4.5682	3.8058	9.3522	2.1277	3.3241	6.0372	2.1536	2.8379	5.6131	3.8457	2.7928	4.3713	2.4591	1.5887	3.6238	7.1186	6.7068	2.4213	0.9591	0	0.311	0	0.4533	0	0	0	0	0.1141	0.448	0	0.0236	0.2467	0.1428	0	0	0
AL606760.1	0.9275	1.2385	1.1037	1.4271	1.5548	1.5276	1.5394	1.5443	2.5195	1.4848	2.0389	3.9937	0.9177	1.124	1.3143	1.4811	3.2144	1.2936	1.8152	1.6011	1.661	1.2626	1.8708	2.693	1.4701	1.3986	2.2155	2.2681	1.1471	1.8234	1.875	2.2588	0.7259	2.0881	1.6226	0.1433	0.5534	0.5204	0.3789	0.9989	0.2887	0.3148	0.1092	2.0613	1.1647	0.9481	0.4072	0.2834	3.6244
ZNF674-AS1	5.2887	2.6041	3.7059	6.3096	4.0525	2.9082	6.4044	6.0075	17.0672	3.7351	8.7911	10.7819	2.244	5.5788	2.6469	4.5571	9.2736	4.826	3.1044	4.4041	3.5817	4.1647	4.8924	8.4129	3.3119	3.2369	7.6388	5.6831	4.6987	3.4782	4.4441	8.195	2.2307	2.1747	2.4547	1.4745	7.4458	1.042	1.355	2.925	0.6188	6.2383	2.627	1.4914	3.8387	1.0074	0.385	3.8371	3.5788
BCDIN3D-AS1	0.3833	0.2922	0.6409	0.5858	0.3499	0.3521	0.4732	0.3747	0.4697	0.3415	1.0989	0.8486	0.3362	0.26	0.3064	0.4472	0.8032	0.4308	0.2674	0.3199	0.2867	0.6141	0.7049	0.884	0.3863	0.2753	0.6605	0.476	0.333	0.3775	0.5037	0.8274	0.7312	0.6984	0.7429	0.4515	1.6652	0.1682	0.6057	0.9207	0.1763	1.9947	0.376	0.8754	0.5333	0.4548	0.1958	0.654	1.4389
AC068205.2	0.4803	0.1004	0.9156	0.9416	0.229	0.2098	0.4675	0.3837	0.1435	0.2202	2.4769	0.2697	0.2155	0.9852	0.2087	0.383	1.3773	1.297	0.1258	0.4642	0.3552	0.7591	1.7046	1.4313	0.1019	0.2774	1.7252	0.4018	0.3336	0.295	1.3952	2.1342	0.8199	0.6595	1.0934	0.4571	4.6853	0.0651	1.5013	1.2502	0.1151	1.9072	1.3002	0.4604	0.2542	0.8038	0.1082	2.4249	1.0381
SPACA6P-AS	0.0466	0.0206	0.1451	0.1808	0.0551	0.0336	0.0808	0.0688	0.0882	0.0254	0.742	0.1621	0.0627	0.1642	0.0251	0.1079	0.2808	0.2737	0.058	0.2445	0.0374	0.1014	0.2095	0.2227	0.0157	0.0511	0.2777	0.0347	0.1484	0.0777	0.5512	0.3074	0.0445	0.2372	0.0568	0.1123	0.9102	0.015	0.1688	0.3631	0.0118	0.4935	0.0107	0.1171	0.0509	0.188	0	0.3054	0.3083
AC025766.1	0.3386	0.0996	0.3832	0.7006	0.2667	0.2444	0.2609	0.5711	0.3203	0.1639	1.797	0.733	0.2026	0.0936	0.081	0.4749	0.8278	1.2558	0.0936	0.3947	0.3624	0.2947	1.7757	0.9959	0.3033	0.1981	0.489	0.5606	0.1027	0.1254	0	0.794	0.2153	0.4309	0.55	0.136	1.1256	0.1453	0.6539	0.6117	0.1142	3.7346	0.311	0.5671	0.0987	0.3214	0	2.2863	1.2359
AC110769.2	0.1789	0.1053	0.4388	0.216	0.2349	0.0861	0.1379	0.2766	0.3667	0.0433	1.4244	0.3873	0.0803	0.1484	0.107	0.1004	0.8436	0.1475	0.0495	0.2347	0.0718	0.3114	0.8713	0.3947	0.1603	0.2094	0.1938	0.237	0.1357	0.1657	0	0.5769	0.4551	0.0379	0.7993	0	0.5948	0.0768	0.216	0.3636	0.0603	0.9473	0.2191	0.2997	0.1826	0.1981	0.0638	0.3198	0.5987
RTCA-AS1	1.6607	1.8029	1.4528	2.9891	2.0401	1.69	1.8558	2.673	2.5935	2.5516	3.2285	2.3817	1.5606	3.1509	1.7005	3.7091	3.2392	1.5925	2.1679	2.337	2.5151	2.7027	2.1921	3.031	2.2132	1.5506	2.681	1.8418	2.8386	1.8812	1.741	2.8806	0.5354	2.0782	1.7768	0.2994	0.8182	0.2013	0.6997	0.8166	0.484	1.1752	0.6507	2.1786	1.2472	0.8558	0.2511	0.6469	2.5357
AC009120.2	2.6112	0.5298	3.8853	4.0199	0.3649	0.7143	1.497	1.1011	1.0956	0.7185	6.5512	1.3872	0.6425	2.9074	0.2721	1.9672	2.6919	2.0567	1.0308	1.694	1.1243	3.8123	5.4431	3.0041	0.7358	1.793	5.3607	1.5795	1.2937	2.1411	1.7987	6.093	3.3144	0.8709	2.7453	1.4341	19.7077	0.1084	0.7168	5.1219	0.3196	5.491	0.8994	2.7775	0.6262	5.107	0.169	9.1592	3.9492
RBM26-AS1	0.4922	1.756	1.9732	1.8462	2.4663	1.4309	2.1099	3.2113	2.0758	2.0002	3.7345	5.975	0.8528	1.4342	1.4426	3.5155	4.5272	2.0707	1.7754	2.2356	1.9923	1.4816	3.0117	3.9714	1.3873	2.4843	2.5475	2.7642	1.3564	1.2763	1.5452	5.4351	2.1911	0.6177	3.9481	0.3049	0.9091	0.1848	1.1883	3.2144	0.2905	0.4796	0.5149	2.4131	1.1061	0.8306	0.139	0.5784	3.2442
FAM27C	0.2379	0.1427	0.3694	0.2304	0.0889	0.1717	0.3525	0.3189	0.2885	0.2081	0.0897	0.3707	0.1396	0.2554	0.1686	0.2438	0.2525	0.1961	0.1746	0.2347	0.1494	0.2203	0.2399	0.2691	0.1475	0.2677	0.2775	0.2575	0.1999	0.1288	0.3206	0.236	0.1164	0.423	0.4013	0.1103	0.1267	0.106	0.2651	0.1405	0.0864	0.0727	0.1064	0.2682	0.2721	0.0637	0.0669	0.0691	0.1559
AP003721.3	3.4192	1.006	2.4512	4.0095	4.0399	1.7274	2.1079	2.0185	1.8328	2.4823	7.8173	8.2482	2.2502	1.6066	2.3724	2.494	10.748	0.9863	2.2695	2.6907	3.9346	2.0832	3.3303	4.6933	3.0633	1.9008	1.7285	3.2836	3.1119	3.0396	2.6959	5.4127	2.6093	3.916	1.5275	2.0607	2.084	2.2007	1.1557	3.3976	0.3459	4.5258	0.5234	3.5793	4.3858	0.4327	0.2439	0.1358	1.9762
N4BP2L2-IT2	0.3304	0.2	0.6731	0.9571	0.2602	0.1771	0.3164	0.2627	0.2768	0.1919	1.5492	0.3065	0.2287	0.7279	0.1965	0.1907	1.0089	0.6535	0.3054	0.3384	0.2501	0.5751	2.0793	0.6802	0.1649	0.3646	2.6791	0.6002	0.2577	0.4406	0.6698	1.1788	1.0985	0.5766	0.322	0.3072	2.4008	0.0122	0.7657	0.5628	0.0764	0.6497	0.5289	0.1897	0.0908	0.5018	0.0303	1.6648	0.603
LINC01473	0.2967	0.22	0.188	0.3929	0.2617	0.197	0.4526	0.3002	0.7857	0.3877	1.4243	1.3432	0.181	0.6494	0.2214	0.3096	0.8703	0.3374	0.1674	0.4461	0.2286	0.2995	1.867	0.9424	0.2551	0.2604	1.2854	0.5305	0.2484	0.1978	0.6237	0.9601	0.2264	0.6342	0.7662	0.143	1.1441	0.0916	0.1719	0.7235	0.1321	0.6283	0.1744	0.4919	0.384	0.4505	0.0825	0.9757	0.5739
CCR5AS	0.774	0.4969	2.2301	0.4368	0.4988	0.3555	0.3253	0.1187	0.1997	0.3065	0.5171	1.2404	1.3261	0.175	0.101	0.1777	0.5898	0.435	0.467	0.0615	0.5084	0.5512	1.2652	0.5174	0.7565	0.3088	0.1524	0.9787	0.1921	2.2676	1.1096	0	4.43	0.985	1.3717	0.7633	2.9242	1.9021	3.5674	1.0488	1.2813	1.0245	2.6497	0.6187	0.3692	2.6716	1.8449	1.1739	3.8529
IDH2-DT	1.8407	0.9999	0.7212	3.5161	7.5283	1.584	3.437	2.6867	5.2905	1.1308	22.9786	4.598	1.2072	3.3462	2.49	2.2046	7.2698	3.5886	2.702	3.0951	2.0462	2.095	0.6365	3.3318	2.7591	1.5536	7.209	2.6727	1.4175	0.9441	5.2098	6.9734	0.1351	0.4505	0	0.256	0.1177	0.2734	0.2051	0	0	0	0.065	0.0889	3.0958	0	0	0.0844	0.0646
AC022509.3	1.1735	0.2466	3.6688	1.1564	1.2325	0.7663	0.1938	1.6495	2.6959	0.5274	1.5058	8.8662	1.1535	1.3902	0.4412	1.0817	2.8106	0.1382	1.3446	0.4398	0.987	1.3132	3.2658	2.4656	1.502	0.981	1.3318	1.7211	1.0681	1.1799	0.2937	1.9659	5.1174	13.7249	17.294	1.2125	1.8579	1.5107	0.1619	9.0109	0.6784	16.273	0.5646	17.9709	4.4964	0.5304	0.1196	3.7292	11.0158
PRDM16-DT	26.3851	10.106	18.7348	86.8374	24.7177	19.2391	63.1411	37.1272	97.2918	12.3274	262.69	58.9411	21.4743	38.7544	28.9074	19.2995	266.627	77.4071	27.3418	58.861	44.2055	36.6818	8.7447	170.393	13.5917	30.5036	290.321	39.6343	17.7944	26.6269	94.2569	259.026	0.0157	0.1573	0.01	4.6995	0.0959	0.2228	0	0.0223	0.05	0.0109	0.0151	0.0621	7.1008	0.0313	0.0353	0.0196	0.0301
AC135050.6	52.3875	37.6723	56.3261	55.4038	27.606	36.972	58.7198	46.9603	54.2907	44.5932	68.6508	58.2928	29.2056	48.2499	31.9484	38.2835	62.249	52.5378	25.8357	32.5124	31.4703	43.9488	44.19	79.4692	32.9854	35.3721	83.6029	54.532	34.3417	38.7417	82.1599	67.3363	75.3654	43.2	50.2883	28.4082	69.5242	16.1909	73.2307	78.0177	22.793	71.6039	34.3202	69.2588	32.6269	57.8971	19.7982	86.8736	91.6055
AC010864.1	0.5804	0.1079	0.7607	0.6322	0.0481	0.0882	0.8475	0.5668	1.3582	0.2218	3.0681	2.2392	0.2742	0.8359	0.4385	0.5656	1.9526	1.2841	0.4816	0.6411	0.3679	0.5318	1.03	1.9319	0.2463	0.3218	1.3237	0.5463	0.4448	0.5432	1.686	2.9016	0.3497	1.4772	1.0049	0.2946	4.3672	0.1966	0.7523	1.159	0.4018	2.0622	1.6274	0.7291	0.7481	0.7249	0.1308	1.3833	0.7249
ZRANB2-AS2	0.3785	0.1999	0.3196	0.3403	0.2713	0.2015	0.2654	0.1936	0.4021	0.2208	0.5282	0.7082	0.1337	0.247	0.2049	0.2533	0.6405	0.3069	0.2162	0.2903	0.2018	0.1809	0.5928	0.5476	0.2127	0.1879	0.4638	0.2867	0.1807	0.2655	0.2528	0.6658	0.2309	0.3632	0.223	0.101	0.196	0.028	0.1663	0.4078	0.0471	0.3696	0.0342	0.1364	0.2632	0.1237	0.0382	0.2034	0.3426
AC090709.1	0	0.3983	0.2919	7.7376	10.0038	1.3959	4.3221	2.066	15.0017	0.9361	11.8441	11.1255	0.1736	0.695	3.8407	1.5735	12.6995	6.7747	0.2674	12.7394	5.6416	1.0661	0.7245	13.0841	1.1263	1.2449	6.9837	1.8574	2.0536	0.1433	2.2026	10.8858	0	0.082	0	0.0777	0.1072	0	0	0	0	0	0	0	0.5074	0	0	0	0
TRAM2-AS1	4.4587	4.0446	3.4132	3.1755	4.2517	3.7175	4.7942	4.0588	4.847	4.2225	6.1905	9.8717	2.4798	3.7506	3.1117	4.299	6.8083	3.0381	4.1757	3.4435	3.8209	4.0815	5.5716	6.3916	3.2664	3.1225	4.7893	5.2292	3.848	3.9828	3.9202	5.1623	3.685	2.5741	7.0536	1.2029	1.4003	0.9946	1.8187	6.3252	1.6664	2.6774	1.3306	5.7762	5.0961	1.8487	0.4651	1.1828	5.2442
BAIAP2-DT	37.5234	13.4448	31.4608	22.444	20.9562	16.1861	15.1695	18.9948	21.9553	12.8766	30.0151	20.476	18.6859	23.8092	15.4864	19.2982	30.5113	16.5354	20.5089	17.6137	20.1015	17.2133	42.3436	28.3461	21.6001	19.9402	29.0191	31.1676	15.8606	22.5895	20.7909	25.5665	33.081	40.3165	63.0383	8.2648	44.3856	24.0141	53.4426	46.3628	17.19	73.1687	20.8114	73.8985	31.1421	19.9655	10.3959	36.7855	68.7347
ZNF213-AS1	1.618	0.6892	2.3295	2.2629	1.0451	1.1462	1.8281	1.557	2.3505	0.8984	4.6077	3.6347	0.9442	1.5721	1.0687	1.1306	3.9453	2.2252	0.9553	1.6056	1.2139	1.8373	3.9564	3.4646	0.7692	1.2053	3.8422	2.0577	1.0359	1.4155	2.9044	3.8119	1.9063	4.5557	4.8617	0.5384	6.402	0.9881	2.8756	3.887	0.5925	3.9503	1.6288	2.951	0.9549	2.792	0.7365	3.0951	3.717
SMARCA5-AS1	0.3908	1.0348	1.4928	1.3646	1.7699	0.9518	0.3952	1.277	2.5875	0.9575	2.0341	1.9488	1.5343	1.5391	0.596	0.9044	1.9449	0.0604	1.0537	1.2813	0.9412	1.1479	2.5251	0.7902	1.6411	0.8146	0.2117	0.8735	1.4226	1.0313	0.2567	1.1169	0.5591	1.6783	3.8088	1.1187	0.0812	0.1258	0.2123	1.4561	0.1482	1.2931	0	2.5771	1.8796	0.0464	0.0261	0.2328	3.6107
AL024498.1	0.5648	0.0831	0.4262	0.5195	0.6674	0.385	0.5078	0.344	0.2078	0.205	3.6512	1.6595	0.1408	0.3643	0.2027	0.3169	2.2687	0.7371	0.2343	0.5487	0.2771	0.2731	1.2695	0.8768	0.1687	0.4407	0.6799	0.4676	0.0857	0.4184	1.5669	1.9318	1.0177	0.3993	1.2234	0.1891	2.9732	0.4039	0.8182	0.4677	0.1587	0.7892	0.7782	0.5519	0.6586	0.8638	0.1343	0.4487	1.8041
AC007066.2	1.8643	1.158	2.0516	3.4114	1.8084	0.897	2.0153	1.8634	3.9026	1.3786	6.7023	3.5556	0.945	1.7893	1.2514	1.5836	6.1859	2.9451	1.2174	2.4301	1.8155	2.0283	2.6772	4.4682	1.4847	1.6364	4.0391	2.4181	1.7282	1.2277	2.5406	6.862	1.2514	0.5931	1.3671	0.6866	3.1851	0.1111	1.4003	2.1285	0.3318	2.1706	0.8403	0.6505	2.2646	0.9995	0.0369	1.3782	2.3788
AL049796.1	1.8819	0.9921	2.0118	2.1635	1.8118	0.7357	1.2387	1.6753	2.8433	1.1006	2.6891	3.3951	1.0556	1.9073	1.2945	0.9019	3.9438	1.131	1.4313	1.5312	1.6578	1.82	1.5862	2.1142	1.5104	1.2619	0.9061	1.7138	1.4511	1.4232	0.6869	2.7584	0.2992	2.162	1.7834	0.6301	0.8255	0.6056	0.4543	0.6375	0.7933	1.2455	0.2401	2.561	2.0802	0.6699	0.0979	0.4983	2.123
AL358777.3	0.1465	0.0823	0.1959	0.3444	0.0944	0.0384	0.2155	0.1572	0.1133	0.0387	2.0873	0.4571	0.0478	0.276	0.0287	0.2129	0.7254	0.4609	0.0773	0.163	0.1603	0.3245	0.2095	0.5287	0.0537	0.2337	0.6346	0.119	0.2302	0.1332	0.4549	0.9601	0.3302	0.0339	0.2271	0.0481	0.5976	0	0.6943	0.5953	0.0269	0.1762	0.5503	0.2174	0.0699	0.1643	0	0.3173	0.4496
SNHG14	2.2882	1.5964	2.3135	3.2202	2.1185	1.9563	1.5549	2.3571	3.2863	2.1013	4.6549	3.5953	1.6119	2.4874	1.4535	2.7873	4.5664	1.6355	2.1856	2.352	2.1904	2.487	3.4448	3.2634	1.8704	2.1186	3.084	2.7771	2.11	2.3478	1.8334	4.0175	0.1092	2.0672	1.7164	1.6454	0.0845	0.0829	0.6124	2.3563	0.2883	0.0429	1.251	1.0669	1.5725	0.7554	0.1126	0.0453	2.6084
EDRF1-DT	0.2152	0.2137	0.4263	0.5288	0.6039	0.3689	0.342	0.3176	0.5471	0.2441	1.4167	0.7986	0.2052	0.3792	0.4055	0.4641	1.3952	0.4157	0.3571	0.6938	0.7019	0.4097	0.6953	0.7912	0.2711	0.366	0.6119	0.481	0.3305	0.3886	0.3888	1.3958	0.2053	0.1198	0.3769	0.0648	0.2459	0.0173	0	0.1822	0	0.2492	0.1359	0.642	0.2941	0.0638	0.0072	0.016	0.3314
ZNNT1	5.147	1.7163	3.2366	3.3981	1.8791	1.8161	1.8887	2.5217	2.3802	1.9692	4.0226	3.2291	2.0529	2.5743	1.595	2.214	4.8965	2.8887	2.0606	2.3002	2.5449	2.4319	4.2235	4.5658	1.7567	2.2948	4.3188	3.1979	2.2455	2.6509	3.0919	3.9086	6.6709	8.2963	3.8223	1.1423	9.6965	0.3155	6.7454	7.1735	2.0332	4.1525	4.9374	3.1609	1.4719	2.2334	0.5246	4.8483	4.4287
NCK1-DT	0.6985	0.4554	1.2849	0.8952	0.6253	0.5099	0.8166	0.8435	0.7359	0.4034	1.1959	0.9869	0.5414	0.6846	0.4444	0.5679	1.0147	0.4711	0.4347	0.7704	0.6054	0.684	1.5879	0.7705	0.4267	0.5992	0.9631	0.6309	0.5924	0.7586	0.7302	1.0751	1.3327	3.586	1.4217	0.421	1.5438	0.5007	0.8739	1.6242	0.4497	1.4815	0.5031	1.4858	0.4721	0.6103	0.3823	0.5297	1.8255
AC006160.1	0.282	0.0574	0.3683	0.1122	0.0513	0.0626	0.1254	0.1098	0.3283	0.1732	0.4517	0.3824	0.1168	0.2878	0.1401	0.2008	0.2727	0.2414	0.054	0.0569	0.1219	0.1322	0.5851	0.4466	0.2041	0.1523	0.282	0.0862	0.1185	0.3375	0.171	0.4197	0.2069	0.0552	0.5286	0.3922	0.4687	0.0279	0.2514	0.0882	0.1536	0.402	0.1594	0.3815	0.1138	0.3088	0.0696	0.9047	0.3959
AL031432.4	0.5269	0.1488	1.1452	0.8941	0.249	0.2434	0.8284	0.3733	0.5184	0.2754	4.2854	1.0951	0.3216	0.8739	0.2723	0.6563	1.7447	0.8339	0.2623	0.4239	0.22	1.1374	1.0422	1.4879	0.085	0.3885	1.2786	0.4607	0.3069	0.1874	0.9417	2.8917	0.3619	0.3755	1.1042	0.2541	3.3635	0.2442	1.3128	0.8568	0.1493	1.1438	0.8131	0.4501	0.4424	1.3004	0.1015	1.1051	1.2118
AL008730.1	0.237	0.1255	0.3487	0.2697	0.0747	0.0855	0.0548	0.1399	0.1121	0.1204	0.5224	0.0879	0.0851	0.1375	0.034	0.1396	0.1986	0.3515	0.0786	0.1243	0.1332	0.1856	0.5326	0.1742	0.0637	0.208	0.2054	0.2825	0.0216	0.1317	0.0623	0.4585	0.4069	0.0302	0.1732	0.0286	0.4333	0	0.2059	0.0963	0.024	0.1568	0.0871	0.1191	0.0207	0.2924	0.0127	0.2259	0.346
AC108449.2	3.8466	5.8312	14.0087	10.7286	8.497	7.6044	0.7733	8.392	7.1191	5.8281	7.6815	5.3534	8.255	10.4011	6.6623	11.7532	8.9372	1.6541	6.7992	5.5568	7.1163	9.6072	10.9013	6.0261	11.1253	11.6707	5.0728	6.4799	6.469	10.2216	2.4175	6.6188	6.2218	7.236	13.6524	4.7374	2.6411	1.7223	0.7268	3.9658	0.9306	4.5381	0.5376	6.4077	8.7029	1.1112	0.4027	0.4982	7.4787
AC092338.3	0.6012	0.2412	1.1755	0.9331	0.2799	0.355	0.3159	0.2766	0.4395	0.1389	3.2134	0.9128	0.2943	1.1331	0.0981	0.69	1.2027	0.2365	0.3401	0.6213	0.1975	1.118	1.1057	1.1254	0.2571	0.5278	3.6118	0.7059	0.3482	0.6074	0.8619	1.1537	1.7206	1.0086	0.6992	0.3624	8.7679	0.1055	0.2375	1.0369	0.1659	3.0024	0.4267	0.3776	0.1912	0.9598	0.0439	5.3084	1.0475
AC008764.2	19.3968	8.9941	20.0101	21.0854	7.3492	10.6323	7.0952	13.6661	8.3611	10.4277	16.6901	10.0234	12.119	12.8265	6.3444	12.3985	11.577	9.2582	12.1208	10.7341	12.1229	14.959	16.0041	11.9161	12.3734	12.8232	12.7667	14.7575	9.7205	13.5055	9.6793	16.6267	14.2867	12.9664	26.0258	3.4034	19.1826	2.5285	0.5335	14.8049	1.4904	23.2366	3.7209	8.4817	8.9114	1.6314	0.2628	3.6573	20.1663
AC097359.2	1.9901	5.3041	3.2368	2.8388	4.7332	4.5879	4.2881	4.7417	3.4543	6.7892	5.7506	4.6968	3.1732	3.1723	3.8416	6.342	3.7859	3.2248	5.4986	2.872	4.6847	4.3051	3.8217	2.7279	5.1672	3.1376	2.8047	4.2998	5.1524	4.8095	2.3359	2.8887	4.9394	3.3685	6.6621	7.5226	7.9332	5.7454	4.2262	7.8805	1.9156	14.5008	7.826	12.6211	5.1708	5.1535	1.954	4.3286	10.4211
ZNF32-AS2	0.8671	0.3151	1.9629	1.7943	0.5223	0.2945	0.3537	0.8173	0.4825	0.6295	3.3734	1.2304	0.3662	1.4803	0.2929	0.6439	1.8171	0.6936	0.8887	0.5798	0.9009	1.4206	3.4392	2.1003	0.4798	0.4477	4.0886	1.0134	0.3714	1.3603	0.9383	2.6017	0.9731	0.9087	1.9264	0.6148	2.2892	0.0657	0.1478	1.1058	0.1548	1.4852	0.1874	1.2173	0.6691	0.8714	0.1092	1.0332	1.9084
AC073611.1	0.1215	0.0286	0.2934	0.2179	0.0638	0.0585	0.0374	0.0751	0.0306	0.0294	0.5357	0.0977	0.0654	0.1478	0.0523	0.1091	0.2546	0.1001	0.0941	0.1275	0.0325	0.1551	0.2731	0.131	0.0218	0.0995	0.4036	0.0563	0.0885	0.162	0.1064	0.2849	0.2627	0.0618	0.1579	0.0391	0.9829	0	0.1995	0.2195	0.0082	0.3109	0.119	0.0712	0.0283	0.2845	0.0173	0.4536	0.1848
AC145285.2	0.7525	0.4151	1.5171	1.7761	0.4631	0.577	0.6523	1.1898	0.7118	0.6146	1.2672	1.2436	0.4221	1.0139	0.6582	0.6333	1.5769	1.5989	0.7414	1.5626	1.3593	0.7777	1.5856	1.4871	0.4108	0.805	1.3246	0.8644	0.7276	1.2543	0.8034	1.489	2.0636	0.8379	2.0341	0.3118	7.6613	0.3632	1.8734	3.1863	0.1427	3.0813	1.663	1.9791	0.8432	1.2276	0.3523	1.1208	2.4464
AC024075.3	6.322	4.0515	8.1363	7.0788	3.4108	3.1877	2.3024	5.9158	3.6045	2.8293	6.1521	3.9372	4.3523	5.3141	3.3567	4.7377	6.715	3.6403	5.0297	4.3919	5.006	4.3718	8.9541	6.2409	4.1898	5.5492	3.0021	6.2807	4.335	4.8118	1.5932	6.55	2.6435	5.0695	12.2398	2.6097	4.0309	0.5574	4.5161	3.4031	0.9637	8.8265	2.0681	5.4394	4.2415	0.9864	0.6487	1.6512	11.539
AC005332.6	21.2072	11.7588	21.2858	15.0261	13.5553	11.4964	16.4397	12.9803	16.712	12.5395	20.5357	17.6822	11.2603	14.8203	11.2745	14.6165	25.9796	12.9919	8.614	12.5184	12.5093	13.1076	28.273	23.6124	19.0068	12.3313	21.2954	21.9948	12.7426	15.137	20.6828	21.4858	29.334	45.3668	31.5758	14.9336	36.1192	8.564	27.4456	30.7701	21.6782	38.9887	19.3327	45.9347	13.1157	16.0496	8.8868	31.4289	43.8269
AL132800.1	2.3172	2.9433	3.3905	6.4323	3.8507	3.3957	6.1734	4.4921	6.3885	3.3234	8.2373	9.2943	2.7262	3.1047	3.2858	4.5306	7.5651	3.773	3.7512	4.2621	4.1743	4.8083	8.0345	5.8597	4.6709	2.9765	6.4895	5.9516	3.3048	4.5375	3.8247	6.4366	1.7521	5.7535	9.2442	3.338	2.4191	0.6548	1.6987	5.4755	1.0434	2.8613	1.4794	9.4244	4.1025	1.6093	0.3629	0.4378	11.205
AC024257.3	0.0846	0.0345	0.2358	0.1549	0.082	0.0658	0.1204	0.0659	0.0924	0.0473	0.8292	0.2174	0.0467	0.0756	0.014	0.1205	0.266	0.169	0.0702	0.1309	0.0418	0.1246	0.2634	0.0479	0.0087	0.0743	0.141	0.0129	0.0592	0.0651	0.1198	0.4236	0.0994	0.0414	0.0634	0.102	1.569	0.0503	0.1697	0.1588	0.0132	0.405	0.2451	0.1063	0.0569	0.0989	0.007	0.3956	0.3089
AC008957.1	0.3434	0.0418	0.1877	0.0123	0.0466	0.1453	0.0548	0.0499	0.0112	0.0172	0.145	0.0879	0.6164	0.1669	0.051	0.0897	0.0372	0.1171	0.226	0.0621	0.038	0.1237	0.6654	0.0174	0.4615	0.0104	0	0.0353	0.0323	0.1447	0.0311	0.1041	0.3389	0.0603	0.5771	0.0428	0.4921	0.1219	0.1029	0.1444	0.012	0.0627	0.174	0.0149	0.145	0.0899	0.0253	0	1.3941
FAM111A-DT	5.5437	2.2185	6.0312	4.1459	3.7671	2.4048	2.8886	2.1196	3.7496	2.5233	7.7574	9.1944	2.7582	3.1321	2.7524	2.9735	8.4874	4.1016	2.5738	4.2068	3.2861	3.5626	10.6527	6.8435	2.8179	2.6852	6.9077	4.6514	2.1829	4.6442	4.1143	7.9068	6.7677	11.6419	8.8541	2.666	13.99	2.274	6.2411	8.0956	2.9495	16.9948	2.6909	11.835	5.2252	3.9261	1.0298	6.3323	9.5286
AC009486.2	0.4626	0.363	0.4946	1.1435	0.8098	0.3339	0.3565	0.7153	1.8963	0.5411	2.4868	1.4546	0.4844	0.8738	0.701	0.6273	2.3429	0.7308	0.4691	0.9438	0.8666	0.4921	1.3287	2.1167	0.4835	0.4512	1.7262	1.0469	0.5146	0.5998	0.3377	2.3055	0.049	0.7195	0.3131	0.3098	0.0427	0.0993	0	0.209	0.13	1.2247	0.0944	0.452	1.034	0.0732	0.0275	0.0919	1.806
AC006213.1	0.534	0.2659	0.6045	0.6234	0.7011	0.3854	0.5223	0.3464	0.544	0.4374	0.7715	1.0926	0.3564	0.4428	0.57	0.6108	0.5309	0.6433	0.5226	0.6944	0.4727	0.4648	0.831	0.584	0.6441	0.4207	0.3263	0.857	0.3365	0.4869	0.3239	0.7225	0.4963	0.5227	0.684	0.1485	0.2276	0.282	0.1587	0.9092	0.2216	0.58	0.0503	0.602	0.467	0.2599	0.0513	0.31	1.0497
PRANCR	0.4275	0.1824	0.3244	0.4131	0.2331	0.2	0.4127	0.3011	0.3688	0.2456	0.9551	0.8717	0.2445	0.4752	0.1484	0.3202	0.6645	0.3949	0.23	0.1889	0.2376	0.2821	0.5279	0.4629	0.2841	0.2886	0.4275	0.322	0.2736	0.3028	0.284	0.7602	0.4212	0.1793	0.4865	0.0963	1.3744	0.2298	1.0275	0.7702	0.3612	0.771	0.4401	0.4839	0.2876	0.3077	0.1156	1.3659	0.776
AL161457.2	0.265	0.0508	0.2086	0.1907	0.2087	0.1413	0.2131	0.2526	0.3814	0.3011	0.8324	0.8764	0.1241	0.3057	0.1323	0.3006	0.6518	0.2564	0.2007	0.3022	0.148	0.1504	1.0357	0.4405	0.1858	0.1112	0.3494	0.3204	0.1887	0.192	0.1211	0.9118	0.1758	0.2492	0.4351	0.0417	0.1915	0.0593	0.0667	0.2029	0.0699	0.244	0.0635	0.2749	0.2821	0.0328	0.0123	0.0824	0.4415
AC008937.3	0.5159	0.9587	0.8298	0.59	0.7058	0.5095	0.5649	0.8243	0.4623	0.7688	0.9312	0.9825	0.5605	0.5854	0.3703	0.5027	0.882	0.4028	0.8561	0.7597	0.545	1.0871	1.0985	0.1997	0.6203	0.7865	1.0001	0.7283	0.8155	0.181	0.5709	1.0507	0.5698	0.4837	1.1579	0.1309	0.8576	0.035	0.1573	0.9198	0.2198	2.2642	0.1247	0.3752	0.7124	0.1289	0.0436	0.8736	0.7682
AL121933.2	0.9687	0.8179	2.5266	0.305	0.7962	0.4559	0.5842	0.2841	0.239	0.3363	0.5158	0.9378	0.6803	0.3143	0.0907	0.3899	0.7061	0.3645	0.3494	0.1473	0.9468	0.9164	2.1772	0.4336	2.2639	0.2588	0.365	0.9623	0.46	3.0889	0.5534	0.2222	1.5266	1.0183	2.7709	0.4061	0.4201	0.8674	2.1352	0.5707	0.5965	0.3345	0.6963	1.3755	1.2155	0.6396	0.7437	0.1506	7.3027
AF064860.1	0.7637	0.0749	0.2881	0	0.0668	0	0	0	0	0	0.2079	0.2362	0	0.0704	0.0609	0.0714	0	0	0.0704	0	0	0	0.9536	0.1248	0	0	0.1838	0.1686	0	0	0	0.1492	0.1619	0.6479	1.2406	0	0.141	0.2185	0	0.115	0	1.5724	0	0.7461	0	0	0.0454	0.3033	1.0067
LINC01762	7.0066	5.1886	4.01	26.4728	11.224	5.5871	18.9885	12.9242	17.0285	6.287	27.6091	12.612	1.9547	8.8999	8.6267	7.7079	29.0637	19.0439	3.7449	19.595	10.85	9.2045	9.2013	23.5419	3.456	7.6934	22.0593	7.3779	6.7828	2.7411	16.4143	24.7863	0.0501	0.0334	0.1918	0.3796	0.0872	0.1013	0.4181	0.0711	0.0531	0	0.0482	0.3296	13.6555	0.1245	0.014	0.0313	0.1437
OSER1-DT	4.6065	2.6548	3.0877	3.5514	3.3923	2.1275	4.6085	2.844	4.2959	2.2271	6.5415	8.8306	1.7397	2.5064	2.5389	2.5944	7.1405	4.0952	2.4374	3.4729	3.5659	3.1527	6.2774	5.9002	1.9203	2.6488	4.9467	4.6806	2.0871	2.6149	4.2281	5.4308	4.8516	6.4404	5.0037	1.7826	6.1457	1.3056	8.366	6.7089	2.047	5.5086	3.6113	4.9706	2.2241	3.0777	1.6601	2.8458	6.2146
AC025031.4	0.1976	0	0.1757	0.2482	0.1445	0.0611	0.1794	0.0833	0.2803	0.082	0.9852	0.4321	0.0886	0.2106	0	0.2019	0.4732	0.2268	0.0585	0.3208	0.102	0.1474	0.222	0.4566	0.0948	0.1363	0.2752	0.1823	0.0642	0.1882	0.1113	0.4468	0.2154	0.3592	0.1375	0.1191	0.7506	0	0	0.153	0.0286	0.6538	0.2203	0.2836	0.1975	0.0804	0.0378	0.3363	0.322
AC068338.2	3.4539	3.3336	4.0557	3.273	3.8139	3.3547	4.2909	4.655	3.4809	3.773	7.156	8.6853	2.2306	2.7569	2.5022	3.7762	5.6145	3.5916	3.8566	2.3708	3.7059	3.4276	3.8453	3.9877	2.6461	3.0317	2.5176	4.0406	3.6135	3.4076	3.2237	4.1447	1.7859	1.602	3.9722	0.5058	1.5561	1.1219	2.0573	6.0797	1.3062	1.8799	1.6009	4.5414	2.7666	2.7575	1.4508	1.077	7.1878
GCC2-AS1	1.2132	0.408	1.8964	0.538	1.0466	0.3753	1.1352	0.7795	1.0383	0.3775	2.4058	2.8409	0.6222	0.8623	0.3732	0.7779	2.1792	0.3571	1.1504	0.4041	0.6493	1.0559	1.5582	1.3594	0.7764	0.6592	0.8761	0.6313	0.5784	1.3481	0.7592	1.4226	0.6613	1.2498	2.3228	2.8551	1.9207	0.2975	0.0837	1.8787	0.4676	1.0705	1.1143	1.9594	2.3242	0.3839	0.2473	0.6884	1.6871
LINC01976	2.8717	0.6572	6.7417	5.3922	4.6077	3.1472	11.1875	3.0496	13.0789	0.8494	12.8965	50.7218	3.1498	5.8208	5.4965	1.7903	29.198	6.8375	2.8238	5.8587	1.0247	4.2583	1.6734	15.329	2.8586	3.1742	31.7992	2.7472	1.452	1.0637	20.4054	23.1972	0	0.1353	0	0	0	1.0953	0	0	0	0.1408	0.1954	0	3.6277	0.4038	0.0569	0.1267	0.0971
ATXN1-AS1	1.8517	1.9847	3.9673	6.1581	3.3338	2.816	2.1404	6.3578	6.9436	2.0645	5.9938	5.2767	3.0861	4.4418	2.7056	3.1168	6.0284	1.2264	2.3044	3.8741	2.7608	4.6047	3.4187	3.1122	3.6437	3.657	5.3012	3.4163	4.9955	3.5274	2.0856	5.5833	1.7663	2.2722	10.0716	3.1088	1.2092	0.9364	0.6705	6.2726	1.2711	5.9522	2.8547	4.569	3.8172	1.1299	0.46	2.0489	3.44
AL929091.1	4.1811	0.7397	1.4477	5.2387	0.8338	1.2414	1.662	2.0234	3.8966	0.8069	8.2757	3.0117	1.227	3.3719	1.146	1.5813	11.9783	4.0785	0.8929	2.0438	1.6571	3.2245	4.0247	4.735	0.8535	2.5163	8.81	1.1129	1.7421	1.5193	3.686	12.3965	0	3.6032	0.0537	0.9675	0.044	0.0227	0.0256	0	0.0089	0	0	0.0111	7.1744	0.0167	0	0	0.0241
LINC01719	0.7703	0.2296	0.7021	0.59	0.1812	0.2816	0.3932	0.4387	0.4921	0.3922	0.7107	1.1231	0.5656	0.4811	0.4308	0.3452	1.4466	0.3339	0.4233	0.691	0.3855	0.4441	0.8994	0.8092	0.6319	0.3864	0.6502	0.7355	0.2731	0.4558	0.631	0.7742	0.5535	1.0566	1.5967	0.0241	0.2494	0.206	0.4202	0.8947	0.1923	0.5562	0.2389	1.6337	0.6562	0.1994	0.1552	0.1311	4.0171
ASB16-AS1	5.1849	2.2716	5.2691	5.208	2.9314	2.6404	4.1997	3.7555	3.9618	2.6926	6.8294	5.7704	3.2719	4.2471	2.7255	3.663	6.0937	4.133	3.0249	3.6069	2.6333	4.2822	7.1454	5.1949	2.7464	3.5213	7.5982	5.0006	3.2492	3.7149	5.8684	7.9659	5.8002	9.006	8.0386	6.9644	16.923	2.4846	5.8475	7.6239	1.1869	8.6829	5.4573	7.6541	2.7141	3.3049	1.4715	7.0053	8.6921
AL132656.2	1.2815	0.488	0.8533	1.1699	0.5938	0.8886	1.0456	0.7417	0.5467	0.9669	1.2003	0.4663	0.5412	0.3959	0.3607	0.6767	1.2901	1.2737	0.9173	0.5712	0.6254	0.4155	0.9601	0.1109	0.5741	0.772	1.4699	1.2482	0.7089	0.5864	0.5283	1.2375	0.6232	0.3837	1.1634	0.6663	3.0074	0.1294	1.0919	0.7491	0.2034	2.0621	1.0385	0.505	0.5933	0.1908	0.0941	1.4073	1.2154
RAP2C-AS1	0.906	1.6134	1.7033	2.7063	2.0851	1.2509	1.5572	1.8138	2.817	1.4928	2.9817	1.6154	1.0111	1.9011	1.1592	1.9627	2.6086	1.2954	1.2681	2.3903	2.0177	1.6046	2.7624	3.1168	1.5775	1.1894	2.3214	2.3011	1.2906	2.1099	0.9525	3.201	1.2024	1.0326	3.8299	0.8167	0.7072	0.3448	0.525	1.4091	0.4065	1.6059	0.4052	2.3752	1.068	0.4337	0.1433	0.4319	3.5374
SAP30L-AS1	0.1784	0.1166	0.2868	0.384	0.1462	0.1236	0.1031	0.1565	0.189	0.1399	0.7781	0.3245	0.1345	0.3166	0.1076	0.2253	0.5011	0.2691	0.1096	0.1966	0.1089	0.2702	0.762	0.3307	0.1199	0.1848	0.5412	0.273	0.1202	0.2459	0.2439	0.4394	0.2655	0.2861	0.4435	0.2624	2.0586	0.0551	0.2068	0.353	0.0433	0.94	0.2852	0.2421	0.1529	0.1795	0.0191	0.7145	0.4234
AC034236.2	2.4943	0.4555	3.3102	2.1952	1.8744	0.8691	2.4192	1.8134	2.1696	1.2281	6.7071	5.001	1.3122	1.9257	1.1524	1.7132	4.6864	2.8002	1.2845	3.1336	1.266	1.7468	4.0598	4.0057	0.9632	1.1073	3.1679	3.3325	1.3047	1.2107	2.8633	5.7993	1.3127	2.1161	2.3055	1.0022	10.2466	1.0703	4.4437	3.0691	0.5221	3.719	3.2916	1.6207	1.2537	3.0751	0.5676	5.5689	3.3229
AC120114.1	0.6549	0.9943	1.4826	1.3824	0.9492	1.1533	0.7873	1.1046	0.3469	1.4835	1.3155	1.2882	0.8464	1.2165	0.6957	1.8961	2.1411	0.8097	1.3041	0.8475	1.0937	1.2313	1.2954	1.7723	0.7041	1.1038	1.3622	1.5616	1.2875	1.7176	0.482	1.9814	2.399	7.2008	8.0433	0.1263	1.5677	0.4047	1.404	2.4493	0.1855	2.7047	0.3128	10.1686	1.283	0.373	0.2243	0.3434	11.117
AC004112.1	1.2405	1.8442	1.2563	2.0266	1.2857	1.7906	0.0755	1.872	1.2969	1.185	1.2795	1.4538	0.9961	1.7866	1.031	3.3519	1.2998	0.3229	1.1917	0.9134	2.2539	1.9321	3.5219	0.9602	1.3161	1.3754	1.2731	2.9188	2.5551	2.3216	1.2011	0.9187	0.1246	0.2492	5.8069	0.3148	1.0853	0	0.662	1.5924	0.1321	1.3827	0.06	2.2964	0.4568	0.3099	0.1048	0.8558	2.6216
SEC24B-AS1	0.7144	0.2611	0.6289	0.8437	0.4263	0.3073	0.784	0.4929	0.8191	0.2934	1.8383	1.2854	0.2266	0.5624	0.2538	0.5223	1.0585	0.785	0.2694	0.5489	0.3766	0.5464	1.2002	1.3159	0.3103	0.3294	1.4383	0.6237	0.3349	0.441	0.3982	1.4723	0.5644	0.9733	1.2748	0.3566	1.4154	0.2322	0.6062	1.408	0.2336	0.9169	0.3314	0.8974	0.5427	0.3836	0.0927	1.307	1.1524
LHX1-DT	29.6111	14.0661	14.6845	16.9372	11.1541	14.8371	15.291	22.9904	17.5862	14.3686	17.0468	19.453	14.7136	23.7385	13.5093	14.8087	21.6477	8.193	19.5991	4.9013	10.3026	16.9371	22.9313	16.1686	10.3988	21.5195	11.3976	10.0596	16.8622	13.0966	12.4502	17.7653	0.0487	5.1346	0.0622	0.0308	0.0212	0.0822	0.0185	0	0.0388	0.0676	0.1876	0.0481	23.965	0	0.0547	0.0152	0.0583
C2CD4D-AS1	18.1537	10.8705	17.5538	19.6325	7.976	9.3491	11.4937	13.4631	26.2326	12.8482	15.1954	13.0344	9.9878	20.0457	8.643	18.5031	20.8376	6.5413	7.6444	15.3145	14.135	15.8797	25.8351	12.477	9.6849	12.011	14.4277	18.6694	11.7894	8.6165	6.9528	15.5641	6.4393	33.781	4.3347	26.8298	6.0656	2.8183	3.4356	4.6972	2.4918	10.3842	0.7541	0.4584	11.8078	0.6061	0.1464	0.5435	5.6611
AC017104.3	0.3769	0.0768	0.4923	0.51	0.2741	0.1046	0.6033	0.2445	0.6308	0.1263	1.9887	0.1883	0.2862	0.3126	0.2289	0.4148	0.9114	0.5377	0.1925	0.6084	0.2793	0.6057	0.7169	1.4072	0.039	0.28	1.4448	0.3745	0.2111	0.3222	0.6096	1.581	0.885	0.2583	0.2473	0.1398	2.3135	0	1.47	0.9036	0.0293	2.0724	0.5859	0.5463	0.0761	0.8532	0.031	2.7641	1.1907
AL118506.1	6.7846	5.1823	6.3234	5.8886	5.6391	4.5183	4.1895	5.8859	10.2713	4.6429	14.0514	14.8687	4.9597	5.7501	4.085	6.1513	12.7428	4.3698	5.9895	5.0418	6.2646	6.1528	6.9683	9.0749	6.1589	4.8247	6.5221	6.3088	4.8798	6.3243	6.6916	11.4857	12.115	19.0017	11.2589	3.6106	4.4813	6.2658	5.9877	10.2891	4.2425	13.0839	4.2643	12.3607	8.7891	4.8477	1.9634	5.4434	14.2285
AC002091.2	0.5741	0	1.8196	0	0.7236	0.2486	0.2655	0.6778	0.5431	0.3334	0.2813	1.4915	0.4122	0.2856	0.0824	0.0966	0.3609	0.5678	0.3811	0	0.1844	0.3998	0.7743	0.3377	0.6172	0.4032	0.2488	1.2548	0.1045	1.7863	0	0	4.1621	0.5845	0.5596	0.2768	0	4.2864	0.499	0.3112	0.3485	0.6079	0.2109	0.8654	0.703	0.109	0.4915	0	4.8203
BDNF-AS	1.3081	0.7085	0.917	1.4688	1.0831	0.8475	1.5207	1.2661	1.1108	0.8768	2.0892	1.5688	0.567	1.0231	0.8029	1.1697	1.9314	1.0521	0.8726	0.9488	0.9368	1.0253	2.1383	1.585	0.6792	0.9982	1.6103	1.462	0.9707	0.8466	1.0646	1.7518	0.5317	0.6715	1.8383	0.6809	1.6	0.1196	0.6083	1.5459	0.1917	1.3084	0.7441	1.6526	0.9588	0.4198	0.1094	0.9875	1.3057
AC092123.1	0.4417	0.7798	1.45	1.5082	0.4871	0.255	0.5106	1.192	0.5014	0.7376	3.1379	1.5164	0.2775	0.586	0.0951	0.7807	1.2497	0.9284	0.6597	0.5793	0.461	1.2303	1.6878	1.0394	0.1187	0.5816	2.4882	0.9215	0.6834	0.4908	0.5805	2.4085	0.6742	0.5059	1.184	0.1065	4.3321	0.2843	1.8555	1.2569	0.0894	2.3387	1.5011	2.4414	0.5408	0.9224	0.4254	1.4738	2.0156
LINC01055	38.7032	42.4015	20.4622	79.8678	20.0704	33.3919	48.1475	92.422	37.2954	38.8662	0.2957	0	46.3111	81.7561	43.8932	31.377	0.0562	2.6196	27.8165	1.5244	21.5977	41.7397	3.6171	0.1183	16.7966	85.884	0.2324	25.6069	55.9486	12.6074	9.7277	0.0944	0	0	0.0654	0.0323	0.4013	0.1036	0.0389	0	0.0543	0	0	0	0.0469	0	0.0144	0	0.0734
CCDC183-AS1	4.3722	4.8497	5.1022	5.6647	5.4249	5.2499	3.2649	4.6661	4.7031	5.4776	8.5539	6.9105	5.0175	4.8607	4.013	5.7312	6.9326	3.0136	5.2808	5.0746	8.1386	7.9307	2.3046	5.0359	4.2117	5.6208	7.3768	3.0175	7.1837	4.9875	3.2032	8.0646	3.1372	11.6445	4.6906	0.8395	1.9295	2.8141	1.6534	10.4856	1.5657	1.8437	1.5281	14.3624	5.8372	2.7912	1.0248	1.4524	8.139
LINC01213	0.3491	1.9436	0.6079	2.306	1.544	1.124	1.7382	2.7628	1.1938	1.1697	0.8551	1.8436	1.4218	1.8258	1.0793	1.0848	1.5475	1.2615	1.3813	0.9392	1.3582	1.5659	0.5432	0.9478	0.7217	1.862	0.5236	0.8003	1.3441	0.925	0.494	0.8502	0	0	0.1963	0.1618	0	0.1728	0.0389	0	0	0	0	0	7.3037	0	0.0287	0	0
L3MBTL4-AS1	0.2258	0.1196	0.5624	0.1869	0.1423	0.0326	0.1566	0.1714	0.0854	0.0492	0.083	0.1467	0.1621	0.1498	0.0324	0.038	0.3076	0.0838	0.0375	0.1382	0.0907	0.059	0.7614	0.0996	0.091	0.0198	0.0979	0.2244	0.0617	0.3011	0.1781	0.0794	2.9727	0.6035	0.5503	0.2722	0.2628	2.7035	1.6029	0.3978	0.7082	0.5082	0.2282	0.5106	0.3753	0.9432	1.3171	0.1346	2.6792
AC092747.4	10.4423	13.4866	7.6365	10.1114	10.3353	8.0556	11.7836	8.2206	8.4465	12.389	11.9087	8.9751	6.2549	9.7284	7.4239	12.2746	11.8251	9.8127	8.8284	5.899	11.3107	7.5559	16.3347	17.4	8.7665	8.6869	10.3714	11.2365	13.8379	9.7571	10.2997	9.7289	11.6407	9.3112	4.9259	3.1093	29.7273	1.4687	10.06	14.5863	4.1654	25.9033	6.2876	8.3502	5.011	6.8511	1.1414	20.3943	6.7681
AL136038.4	0.6019	0.3076	0.6096	0.9506	0.3993	0.503	1.062	0.7481	0.929	0.437	1.4357	0.7642	0.6539	0.6042	0.3184	0.6399	1.361	0.9008	0.4206	0.2216	0.5087	0.7169	1.1393	1.0716	0.2555	0.6118	0.9609	0.5036	0.346	0.5281	0.3331	1.5603	0.2418	0.0806	0.3088	0.3819	1.0006	0.1631	1.1014	0.6439	0.0321	0.8387	0.5238	0.1194	0.3048	0.421	0.017	0.302	0.5493
AL360270.1	0.6066	0.4318	0.598	0.7288	0.6628	0.5366	0.769	0.264	1.3327	0.3836	0.9586	1.0167	0.4741	0.5354	0.5618	0.494	0.5536	0.3387	0.6819	0.5988	0.6441	0.6131	1.0116	1.1799	0.7363	0.4637	0.8055	0.797	0.5164	0.6306	0.3086	0.6539	0.2613	1.9422	0.2384	0.283	0.2927	0.0504	0.085	0.3447	0.1584	0.1295	0.3235	0.7128	0.7016	0.2415	0.0419	0.2565	0.8393
SNHG20	1.7745	1.0777	2.4807	2.5735	1.0812	1.1548	2.0248	1.3366	2.0946	1.0295	4.5976	3.3491	0.7894	1.9996	1.1104	1.2126	2.8684	2.0907	0.8934	1.3526	1.6073	1.6567	2.6249	3.067	1.1312	1.1915	3.9266	1.9211	1.4562	1.1966	3.0294	4.1882	2.4884	1.7563	1.5614	1.0603	4.8532	0.9664	3.7567	2.3222	0.9359	2.5897	4.4367	2.5434	0.9418	1.6411	0.4423	2.72	3.0173
CAPN10-DT	0.6924	0.4482	1.672	1.2656	0.4636	0.2748	0.5336	0.545	2.6307	0.6032	4.9328	1.4668	0.321	1.2153	0.2651	0.8741	2.7448	1.2983	0.2872	1.0998	0.454	1.0245	1.0116	1.6123	0.3722	0.4153	2.0751	0.8025	0.9557	0.5129	1.4558	3.7347	2.0695	0.6315	0.6186	0.8346	5.7931	0.1337	1.2202	2.0015	0.1167	3.4215	3.2221	0.6088	0.2725	0.8982	0.0494	3.0115	1.5586
AC005104.1	1.0443	0.1844	2.0096	1.6208	0.2468	0.2261	0.4829	0.7046	1.0866	0.4549	3.3256	1.1627	0.5623	1.5587	0.1499	0.9668	2.6262	0.2582	0.6065	0.4566	1.09	1.2725	1.8778	1.3823	0.2807	0.3667	5.6564	1.1413	0.6653	1.1605	0.2745	4.4085	1.5939	1.7276	0.6362	0.5035	5.9023	0	0.4538	0.9906	0.1057	3.8704	1.0551	0.2624	0.3653	0.793	0.1118	3.8578	1.4296
AC092745.5	0.5082	0.9719	0.6231	0.9201	0.5004	0.4585	0.7832	0.6786	1.2819	1.2605	0.8818	0.5108	0.304	0.6321	0.2128	0.8554	0.6656	0.2094	0.6324	0.4443	0.85	1.3269	1.4278	0.5605	0.4553	0.5947	1.0092	1.0097	1.0792	0.6118	0.5565	0.9683	0.5655	0.9161	0.516	0.1531	2.8862	0.1635	0.6748	0.2869	0.0428	1.4013	0.1167	0.1064	0.3333	0.3216	0.0453	1.1607	0.3092
CAVIN2-AS1	0.0627	0.0079	0.2433	0.0371	0.0353	0.0323	0.0104	0.0151	0.0508	0.0585	0.0439	0.1246	0.0482	0.052	0	0.0151	0.0751	0	0.0297	0.0157	0.0216	0.0156	0.0805	0.0658	0.012	0.0236	0.0776	0.0534	0.0244	0.0398	0.0706	0.0315	0.2562	0	0.8946	0	1.4438	0.0922	0.2464	1.0799	0.0362	1.7897	0.0987	0.4499	0	0.051	0.0048	0.3948	0.6047
AL589765.6	0.2522	0	0.4759	0.435	0.1987	0.182	0.1944	0.4963	0.3181	0.061	1.1328	0.7021	0.0755	0.2789	0.181	0.3538	1.1453	0.3118	0.0698	0.2941	0.135	0.2195	0.189	0.4946	0.339	0.0738	0.3643	0	0.0765	0.2803	0.6629	1.4789	0	0.214	0.4098	0.1013	2.2362	0.1082	2.6794	0.5696	0	0.6677	0.7722	0.4225	0	0.5586	0	1.8035	0.5371
AL157838.1	0.166	0.0651	1.3991	0.9353	0.2325	0.1198	0.2772	0.4356	1.7451	0.2545	1.6947	2.2252	0.2484	1.178	0.0662	0.559	0.7926	0.1597	0.1071	0.9033	0.3259	0.562	2.6539	1.438	0.3223	0.2915	1.2791	0.5132	0.403	0.574	0.1939	1.0384	0.7039	2.512	1.3262	0.6894	1.472	0.1425	0.3207	0.225	0.168	1.6117	0.1694	0.5794	0.0968	0.2277	0.0296	0.6595	1.1954
AC016583.2	0.0937	0.0827	0.6473	0.0388	0.1403	0.1827	0.0759	0.0949	0.0621	0.1021	0.1148	0.1305	0.1514	0.07	0.0606	0.1578	0.0491	0.0464	0.0389	0.0328	0.0828	0.0326	0.2107	0.0689	0.2268	0.0658	0.0203	0.0838	0.0768	0.4584	0.2217	0.0824	0.0358	0.2982	0.0914	0.0452	0.0312	0.1569	0	0.0127	0.0948	0.0124	0.0258	0.0353	0.2542	0.0178	0.0401	0.0112	0.1882
AC109587.1	0.6531	0.2393	0.8508	0.3952	0.2524	0.2935	0.4843	0.291	0.8043	0.1968	1.0112	0.766	0.2875	0.5415	0.2034	0.1867	0.4906	0.3656	0.2658	0.1832	0.366	0.193	0.6093	0.8336	0.563	0.1839	0.5072	0.6855	0.3364	0.4382	0.5829	0.7152	0.5642	0.5645	0.7657	0.2971	0.9217	0.1903	0.2142	0.8849	0.2244	1.6473	0.249	0.6346	0.4095	0.2339	0.1121	0.7489	0.7872
LINC01099	0.2606	0.1278	0.0328	0.3296	0.0912	0.2299	0.1339	0.3663	0.0548	0.2102	0.0709	0.1075	0.2859	0.7924	0.0624	0.3899	0.0607	0.0358	0.1922	0.0253	0.186	0.3277	0.1302	0	0.0778	0.788	0.1255	0.0575	0.1318	0.2896	0.0761	0.3565	0.1105	0.0737	0.1058	0	0.1444	0.1864	0	0.1177	0.0293	0.0383	0	0	0.2786	0.0825	0.031	0	0.0529
LINC00653	2.0095	0.3442	1.5617	2.0171	0.5906	0.9308	1.6295	0.7841	0.9363	0.6532	6.943	2.7828	0.3768	0.97	0.3875	1.1359	3.4884	2.6327	0.5972	0.7081	0.9632	1.1747	3.3707	2.7789	0.4031	0.9478	2.7942	1.0727	0.8735	1.4998	2.0495	5.1172	2.346	0.7252	1.7175	0.6507	11.5669	0.3089	3.0846	2.2759	0.091	5.2006	2.2038	0.7912	1.0755	2.4199	0.1284	6.076	2.2992
AC068790.3	0.1669	0.4421	0.5669	1.0364	0.0657	0.0602	0.0965	0.6335	0.8685	0.1818	1.3291	1.394	0.2247	1.4535	0.1797	0.4215	1.6618	0.8256	0	0.2919	0.3351	0.7992	1.8761	0.8593	0.7852	0.5129	0.5425	0.7463	0.1519	0.2783	1.0969	1.615	0.1592	1.3809	0.7119	0.1006	2.22	0.1074	0.9673	0.2262	0.3378	1.1048	0.5367	0.1049	0.073	0.5546	0.1787	2.984	1.2188
AL354920.1	8.6295	8.5872	7.5562	8.2548	9.0096	8.2845	12.7038	11.9804	9.6645	9.9293	14.4082	21.1493	5.1507	6.0755	10.7225	10.4145	15.7808	10.5176	8.6457	8.7554	12.3855	8.8571	8.1427	11.3741	7.4395	8.2178	7.2315	9.9076	9.3727	8.2776	9.7351	13.3169	7.8433	10.0489	10.9107	1.6682	3.5862	1.8339	9.8466	12.3549	2.9238	4.5258	6.393	9.5106	7.1555	6.3364	1.4157	2.9588	12.4815
LAMTOR5-AS1	0.2626	0.1578	0.3221	0.3133	0.1925	0.1553	0.2656	0.1723	0.352	0.2251	1.3984	0.6667	0.1735	0.2027	0.1335	0.2978	0.7453	0.3022	0.2512	0.2169	0.2138	0.2953	0.3198	0.6116	0.2157	0.1633	0.4031	0.2609	0.1726	0.1905	0.326	0.9047	0.1253	0.4178	0.4089	0.0396	0.382	0.0657	0.4016	0.262	0.0886	0.2559	0.2546	0.3666	0.1946	0.2528	0.0761	0.1521	0.5659
ZNF710-AS1	41.34	49.1543	25.26	78.1568	44.8412	37.0109	51.4806	57.3988	58.5892	49.1701	76.758	14.4627	38.8697	40.6896	51.6954	49.585	69.5826	55.2577	41.0955	58.0925	53.136	36.6731	23.0239	68.2832	40.571	62.2975	102.315	53.5061	43.8054	42.35	62.6219	81.2461	7.7988	6.8415	8.9727	15.3764	17.9531	7.6987	13.9163	17.4147	5.101	15.2218	5.4784	22.4384	13.5911	9.6626	4.0938	7.4301	22.398
AC097448.1	28.0289	15.2365	18.1995	17.76	19.7959	15.2807	20.2317	19.1788	16.3282	16.1072	23.7735	18.2778	14.581	15.4745	13.8453	16.6001	13.2046	14.1772	16.9455	15.3673	16.5135	13.658	23.9841	23.3978	15.5729	14.5582	22.4909	21.37	14.4136	19.7449	17.3215	18.1744	33.9906	15.9445	9.9419	9.1665	34.2317	3.6049	25.2134	31.2733	7.7178	60.0432	13.2153	17.5287	9.5857	10.7702	4.8312	22.4107	31.6379
AC008124.1	7.3248	3.4672	5.9337	7.9567	6.9803	3.8553	7.4962	5.4411	10.4739	3.7644	14.8632	11.5145	3.7508	5.5467	4.8012	4.7193	13.0782	6.9677	4.9358	7.089	5.5683	4.7319	7.8159	12.7678	3.9527	4.2807	10.3501	7.178	4.2097	4.8605	6.845	14.5358	5.1226	4.9141	5.6586	2.8077	8.5011	1.9359	3.3191	7.8488	2.3037	10.7125	2.7537	3.069	5.7049	3.2061	1.0357	6.3485	5.7495
AL590666.2	2.2532	0.1613	4.2047	0.5671	0.2398	0.2198	0.4223	0.6163	1.4977	0.0884	1.1934	2.147	1.8035	0.5555	0.4808	0.1538	1.0847	0.2259	0.2526	0.5857	0.2933	0.901	0.8212	0.8956	3.8463	0.3207	0.5277	0.847	0.0554	1.1504	0.4801	1.0711	6.7383	8.2142	30.5682	0.1468	7.2884	0.8623	5.5572	6.0236	7.8856	8.4634	0.8949	22.6429	0.6391	6.0114	1.4989	4.4991	28.6762
AP000866.1	1.1698	0.5104	1.0093	2.0598	2.041	0.8857	1.6124	1.4667	2.2297	0.9774	4.9253	2.2853	0.408	0.9078	0.5957	0.8359	7.664	2.1174	1.4869	2.6824	1.9172	1.3754	2.411	2.6682	1.4652	0.7168	2.2474	1.1797	0.9361	1.0105	2.0766	4.6973	1.6422	0.8257	1.9845	0.8513	2.3554	0.0909	1.2213	3.0744	0.1295	4.1776	0.5027	2.0239	1.3087	0.8003	0.0803	2.1567	2.0585
AC005606.2	0.6044	0.2134	0.7526	0.7505	0.1904	0.16	0.5357	0.4248	0.3431	0.2194	2.4184	0.2617	0.1447	0.5346	0.2603	0.4409	1.0978	0.5231	0.2507	0.2995	0.1941	0.3332	0.7699	0.563	0.1625	0.5836	1.4405	0.6205	0.3667	0.403	0.4236	1.2758	0.5381	0.641	0.5401	0.7286	1.1387	0.1297	0.9339	0.5733	0.1019	0.32	0.148	0.329	0.6344	0.5355	0.2911	1.1044	0.5516
SGMS1-AS1	1.4405	1.8762	1.9421	2.9577	2.8921	1.8182	2.0795	1.8546	3.6154	1.8475	4.8773	2.6314	1.6748	1.7147	1.9828	2.7587	4.9339	1.8719	2.5071	2.7317	2.2024	1.7246	3.6694	4.3547	1.8971	1.492	3.1625	2.3501	2.2666	1.9849	2.2715	4.5775	2.4672	2.0286	2.3752	0.6521	1.7772	0.7953	1.4003	1.6656	0.8744	2.699	1.2378	2.9153	1.6293	1.0422	0.6731	0.7248	2.8337
Z99572.1	0.8606	0.8145	0.8148	2.661	1.3892	0.8785	1.5015	1.4598	2.6402	0.8623	3.5107	3.0571	0.7136	1.5601	1.0381	1.5229	3.2502	1.0558	0.79	1.6794	0.838	1.3471	1.7724	2.2136	0.8399	0.9622	2.0771	1.3621	0.9023	0.8399	1.1179	2.5151	0.2497	1.3116	0.7894	3.4353	0.3753	0.3117	0.365	0.4079	0.139	0.5024	0.2254	0.6576	1.262	0.3479	0.105	0.1989	1.1108
AC234917.3	1.5709	1.478	1.9149	2.1969	1.9444	1.3954	2.0353	1.7615	2.1391	1.5665	3.8269	3.956	1.1154	1.7034	1.0284	1.3657	4.2144	1.7713	1.0312	1.8414	1.0533	1.9081	1.94	3.3511	1.5311	0.9849	2.6928	1.5949	1.1626	1.1318	2.586	2.8237	2.6346	6.8756	4.3326	1.186	1.5782	0.6	1.9254	4.3273	0.5414	1.3481	1.3952	4.2718	1.7211	0.7537	0.1847	1.9131	5.0412
AC010201.2	0.7101	0.2453	2.2717	1.6932	0.4621	0.2897	0.9993	0.3645	0.4673	0.3362	12.8955	1.9194	0.0831	1.4081	0.4432	1.0914	3.5911	2.1376	0.4355	1.2958	0.5701	1.4512	3.8863	2.7699	0.249	0.786	1.873	0.8896	0.3653	0.5833	1.7852	5.9739	1.5904	0.5108	0.9028	0.7071	8.8792	0	2.4598	2.2592	0.2811	4.4955	2.297	1.1636	0.27	1.6998	0.0496	3.6057	2.3669
MIR3936HG	5.1408	3.1428	7.1328	9.7498	4.6947	3.1892	5.9986	7.0007	7.9632	7.7192	17.4913	13.956	4.7973	9.6337	3.4098	6.7649	12.5106	5.9455	4.7751	5.6207	4.7459	8.8892	7.8712	11.1899	4.1425	4.4096	15.2165	5.456	5.8505	5.6258	6.4349	15.1502	7.1648	4.1833	7.8203	2.3281	18.7934	4.7339	6.8389	11.0897	2.398	14.461	2.8491	8.357	5.477	5.611	1.6337	19.2961	13.0328
AC011477.3	0.3032	0.2007	0.3432	0.3921	0.3582	0.6017	0.2628	0.6392	0.3585	0.5503	0.3713	0.6329	0.2721	0.2514	0.4352	0.6379	0.3177	0.2811	0.1258	0.6627	0.6694	0.6597	0.8518	0.1115	0.3056	0.3992	0.4926	0.4518	0.2759	0.6738	0.1992	1.1999	0.723	0.3858	1.0158	0	0.126	0.0976	0	0.3081	0.1534	0.9029	0.0696	0.9521	0.7292	0.0719	0.0406	0.1806	1.2451
CD27-AS1	10.1856	4.7815	12.7831	8.0508	6.1716	5.645	9.8374	6.5164	8.5487	5.3351	17.9684	14.1379	3.9643	7.5723	4.6929	6.7306	16.4193	8.3671	5.2341	5.3388	6.3011	8.8299	14.0581	11.0461	4.6474	5.7746	13.1117	8.871	4.7949	7.5957	12.8876	14.0663	12.0097	15.2651	23.5525	12.7984	31.7296	4.869	21.8962	25.425	6.0132	25.4261	10.3104	10.7416	8.4591	13.4891	4.149	9.2561	21.5619
AC096642.1	0.3885	0.0935	0.3798	0.6212	0.0556	0.0765	0.1429	0.2085	0.167	0.1026	0.7786	0.1475	0.0475	0.1464	0.1267	0.2972	0.7216	0.393	0.0733	0.2316	0.0709	0.3842	0.9923	0.3895	0.0475	0.1085	1.2625	0.1579	0.1125	0.1374	0.5105	1.2734	0.4043	0.1124	0.1291	0.3618	2.5831	0	0.2814	0.3828	0	0.3272	0.3568	0.0665	0.0309	0.4358	0.0283	0.7786	0.2256
AC098484.4	0.4038	0.2212	0.7881	0.8068	0.2084	0.1507	0.3058	0.2818	0.5137	0.2628	2.4388	0.5168	0.1625	0.6697	0.0999	0.3633	1.211	0.6714	0.2773	0.414	0.2907	0.8241	1.5962	0.8191	0.1123	0.3667	1.9911	0.4565	0.2408	0.4333	0.4391	1.7879	0.3719	0.2304	0.6786	0.2685	1.2036	0.0717	0.242	0.3396	0.0423	0.7004	0.2174	0.3673	0.1218	0.4494	0.0447	0.3319	0.9785
RUSC1-AS1	0.9846	0.4056	2.0656	2.119	0.4343	0.6538	1.1078	0.8193	1.2667	0.4575	5.3384	1.5226	0.6362	1.8724	0.3769	1.2706	2.201	1.266	0.7298	0.815	0.5797	2.3996	2.6557	1.9308	0.4764	0.9565	3.3278	0.9652	1.0873	1.3276	1.7942	3.4637	1.1271	1.5036	1.5995	0.9653	5.7177	0.1859	1.6735	1.1207	0.1461	2.0157	1.037	1.2039	0.4133	1.8194	0.1686	2.6126	2.1087
AC093157.1	0.7578	0.4996	0.9531	0.7792	0.5711	0.3612	0.9733	0.5996	0.7035	0.4279	2.4005	1.1284	0.4282	0.6245	0.3525	0.5984	1.6174	1.145	0.3842	0.5113	0.4957	0.6107	1.3563	1.4997	0.5029	0.4681	1.2972	0.5809	0.3576	0.6809	0.922	1.6373	0.7318	0.7024	1.2652	0.2143	2.4182	0.5299	1.4703	1.1536	0.3218	0.291	0.537	1.1164	0.99	1.2432	0.3379	1.0033	1.5581
AC023908.3	0.4696	0.0401	0.583	0.4546	0.1432	0.2187	0.2276	0.2555	0.3869	0.077	3.0801	0.6325	0.1631	0.3643	0.0761	0.4972	1.254	0.5244	0.1257	0.2649	0.1946	0.3824	0.681	0.7575	0.1832	0.2261	1.1816	0.3462	0.2068	0.2188	0.7963	2.5847	0.2601	0.3663	0.8306	0.2009	4.5328	0	0.3511	1.6627	0.046	1.6442	0.7513	0.3616	0.3842	0.6758	0.0081	1.8233	0.9678
PLS3-AS1	2.0688	1.4727	1.4856	3.0382	1.9625	1.8945	2.7257	2.7202	2.6093	1.7119	1.7983	3.7977	0.7986	2.6378	1.1177	1.6101	2.0512	1.5951	1.0151	1.5366	1.7145	1.7038	1.2	2.3883	1.0463	1.4059	2.4098	1.4586	1.4982	1.236	0.7016	1.9564	0.2971	0.7077	0.1626	0.2145	0.4437	0.2291	0	0.2411	0.1125	0.265	0.7764	0.0279	1.284	0.1267	0	0.0265	0
AC069209.2	0.0774	0	0.1606	0.0667	0	0.0372	0.0447	0.0544	0.0366	0.0281	0.0158	0	0.0579	0.0749	0.0185	0.0543	0	0	0.0642	0.0226	0.0725	0.0674	0.087	0	0.0347	0.0566	0	0.0641	0.0235	0.0573	0.0339	0	0.2215	0.0657	0.0786	0	0.0214	0.0664	0.0561	0.0699	0.0261	0.0342	0.0355	0.1459	0.0451	0.1347	0.0483	0	0.2119
AL031710.1	29.5895	15.3226	10.606	52.7602	19.2672	16.0877	46.0594	40.508	38.7188	14.3927	59.3145	29.8327	22.6597	25.7626	25.8398	13.2816	58.9075	39.0201	18.8215	32.5124	18.6876	22.5773	9.3109	46.1274	12.0618	30.2147	60.26	22.341	17.5043	12.6042	55.2135	51.8715	0	0	0.2403	49.1002	2.7872	4.1898	0.2857	2.8066	0.9978	0	0.0906	0.1239	20.4437	2.4341	1.5305	5.524	0.9001
AC023632.2	0.3576	0.2869	0.5335	0.824	0.6401	0.2815	0.8079	0.6579	0.7841	0.3658	1.9509	1.4175	0.248	0.4313	0.455	0.5472	1.0899	0.7837	0.5933	0.8811	0.5089	0.4244	1.0229	2.2469	0.2403	0.3995	1.1973	0.6459	0.3698	0.5418	1.1533	1.8582	0.124	0.6205	0.6337	0.2743	0.2972	0.0837	0.1413	0.4184	0.1315	0.2151	0.4329	0.245	0.4122	0.2623	0.0957	0.1162	0.6823
MRPS9-AS1	0.1964	0.0694	0.3557	0.4065	0.1238	0.0851	0.2725	0.0663	0	0.0856	1.4916	0.2187	0.1058	0.3909	0	0.3306	0.7821	0.5342	0.1304	0.1717	0.1262	0.171	1.0596	0.1733	0.264	0.1724	1.4469	0.1561	0.1073	0.3929	0.413	0.9674	0.6745	0.15	0.1915	0.0947	2.9386	0	0.2845	0.5323	0.159	4.2638	0.2526	0.148	0.0687	0.2983	0	1.4044	0.4661
AC107068.1	3.1189	0.908	2.0686	1.9249	1.4913	1.2084	1.265	1.3105	0.6625	0.7627	1.7291	0.7209	1.0999	0.9437	1.2411	1.1973	2.6603	1.7047	1.2076	0.8516	1.3706	1.4001	2.6565	1.7382	1.1765	1.7675	1.5648	2.5005	1.0159	1.7755	1.6681	2.0211	2.902	1.2116	2.3866	0.5408	2.2375	0.3381	2.2192	3.1585	0.4428	1.912	0.2814	1.1685	1.1964	1.0803	0.2986	4.0035	2.1672
KCNIP2-AS1	0.3367	0.3302	0.4234	0.1935	0.2063	0.189	0.173	0.2524	0.2831	0.2444	0.504	0.2776	0.235	0.2481	0.1611	0.4722	0.3136	0.0462	0.3104	0.0327	0.4805	0.3581	0.5045	0.3301	0.2513	0.2627	0.4052	0	0.2383	0.5404	0.0983	0.4606	0.5709	0.5236	1.0938	0.0451	0.684	0	0.3251	0.3548	0.0757	0.9407	0.2405	0.6578	0.0981	0.213	0.06	0.0446	0.6827
AC092329.4	0.9883	1.0484	1.6318	2.0639	1.6926	1.348	1.2891	1.1852	2.0927	1.4152	3.2316	3.8192	0.716	1.624	1.256	1.8009	2.1471	0.7174	2.1063	1.6014	1.434	1.4047	1.9972	2.2135	1.0479	1.0346	2.2394	1.0989	1.5844	1.2796	1.5251	2.4241	0.8649	0.9807	2.11	0.4918	1.9141	0.3735	0.6435	0.9829	0.2568	1.5481	0.4164	1.5376	0.785	0.6971	0.228	0.6267	1.7376
GHET1	0.4601	0.171	0.4112	0.3257	0.1908	0.1923	0.5879	0.2859	0.6185	0.2286	0.7712	1.7526	0.2825	0.1607	0.2434	0.1631	0.7613	0.2096	0.1808	0.3176	0.175	0.3373	0.5988	0.2137	0.4556	0.2763	0.3673	0.3368	0.3086	0.3229	0.1273	0.5112	0.3234	2.373	1.0032	0.146	0.4026	0.0623	0.5613	0.9188	0.2205	0.8334	0.5561	1.6124	0.4871	0.3448	0.1685	0.3174	3.0279
AC110995.1	0.2399	0.2965	2.254	0.0248	0.6047	0.6926	0.4437	0.1214	0.1362	0.1393	0.2645	0.0668	0.5813	0.2188	0.1205	0.3433	0.176	0.5932	0.2389	0.042	0.6549	0.3967	0.9706	0.1059	0.806	0.3159	0.3638	2.0259	0.2839	1.253	0.5675	0.3798	2.792	0.6717	0.7015	0.3181	0	2.0692	4.066	0.13	0.5097	0	0.7272	0.4219	0.5455	0.6149	1.2067	0.0286	2.4084
DNAJC3-DT	5.0132	3.801	4.9178	7.2883	6.561	3.3305	8.7664	6.9378	14.7247	3.8168	13.5082	15.0748	2.2956	4.3808	3.6352	5.4741	18.2636	6.5315	4.5433	7.7663	6.3364	3.5242	10.69	13.9892	4.6641	4.8742	8.4104	8.4283	4.2818	3.9281	6.7228	14.1761	3.7275	2.3555	4.6044	2.5255	3.7607	0.7281	1.3034	6.0613	0.9623	3.7431	4.0022	4.4727	5.205	2.1352	0.5846	2.1445	8.1294
AL078581.2	5.2948	5.6323	4.4565	6.3211	5.3469	5.879	6.748	7.671	7.0632	4.731	6.1524	11.9665	6.4574	6.0791	3.7029	5.9416	7.3972	2.0141	6.3079	3.5612	6.2128	5.6719	5.7978	8.3859	5.1085	4.4092	7.0592	7.1484	6.178	6.3363	6.4225	4.7759	15.2814	7.6016	2.6466	2.4547	4.7392	2.7962	1.1799	9.382	1.6482	10.2428	2.8679	7.1627	9.1426	1.933	0.8717	3.8827	7.8055
AC120053.1	10.1601	3.2662	7.6669	8.5656	4.3967	3.3948	8.1194	4.2842	5.5173	2.8685	15.363	5.0043	3.2645	4.1084	3.6013	3.8004	10.6458	9.6145	4.2148	6.3063	4.5316	3.7119	14.9423	13.0053	2.6971	4.9545	13.7237	9.4706	3.4818	4.3209	12.3622	18.8635	9.6916	4.7087	6.113	4.0822	15.5337	0.6459	17.1699	10.0278	3.2358	7.9693	3.4562	5.436	3.8395	8.2151	1.9128	6.8757	9.2721
ZNF451-AS1	0.122	0.1326	0.17	0.2719	0.0887	0.0813	0.0868	0.1821	0.0799	0.1431	0.2874	0.1742	0.0927	0.2179	0.0606	0.0948	0.2459	0.1508	0.1324	0.0903	0.113	0.2451	0.2321	0.3037	0.1009	0.1318	0.122	0.1678	0.1281	0.1356	0.1233	0.2476	0.2686	0.0478	0.2058	0.1244	0.3588	0.0242	0.1631	0.1781	0.095	0.3106	0.1293	0.059	0.1395	0.2584	0.0653	0.3244	0.2912
AL133367.1	1.3406	0.712	2.6619	2.6801	1.405	1.0823	1.3132	1.2168	4.4169	0.9073	13.8313	4.7855	1.0094	1.8747	1.2232	1.7402	7.8448	3.1041	1.4516	2.6423	1.505	2.037	3.1409	4.4277	1.1451	1.6953	6.1781	1.8059	1.4476	1.5781	3.4337	10.9905	1.864	2.2119	1.7994	0.493	7.6107	0.6581	0.9545	2.6478	0.2299	3.4436	2.6191	2.997	2.2654	2.1567	0.2979	1.6381	6.0756
AP000487.1	0.4799	0.3971	0.6281	0.6207	0.4253	0.4329	0.3814	0.6071	0.9646	0.479	1.2123	0.654	0.3903	0.7461	0.3337	0.467	0.8957	0.445	0.3111	0.5376	0.5538	0.6265	0.5393	0.816	0.3023	0.4607	1.1697	0.5215	0.6961	0.5999	0.67	1.2397	0.4005	0.8015	1.2242	0.1988	0.6481	0.0965	0.2172	0.3048	0.2124	0.8337	0.4132	0.7347	0.3148	0.185	0.0802	0.3217	0.479
AC006033.2	0.5864	0.1863	0.4779	0.0243	0.4065	0.1354	0.0813	0.1385	0.0444	0.1533	0.0862	0.2611	0.2105	0.2334	0.0673	0.1579	0.1966	0.377	0.2919	0.0615	0.1695	0.245	0.3163	0.1035	0.5989	0.1853	0	0.4427	0.064	0.8601	0.0616	0.0413	3.1323	1.0447	0.8859	0.0565	1.0527	0.5133	0.6795	0.8263	0.3797	1.0866	0.2801	0.1179	0.1231	0.2004	0.2259	2.5993	2.1833
AL596202.1	1.0314	0.541	1.2351	0.928	0.7065	0.561	0.7775	0.6933	0.6504	0.5969	1.959	1.1095	0.4427	0.5206	0.4935	0.6542	1.9265	1.0719	0.5457	0.8234	0.8281	1.1189	1.5119	1.0552	0.5424	0.7741	1.0687	1.0247	0.6666	0.7309	1.1393	2.9973	1.9107	0.2663	0.9653	0.2883	2.2612	0.0962	0.8661	1.985	0.5444	1.6026	0.5766	1.1454	0.3007	1.0499	0.152	1.3538	1.9235
LINC00662	1.5072	0.8088	1.2056	1.5667	1.5026	0.7717	1.6185	1.2547	1.356	0.8439	2.1441	1.7945	0.7974	1.0388	0.9391	1.0497	2.0178	1.1844	1.2263	1.0468	1.2804	1.1642	1.897	1.8608	1.1024	0.9715	1.7171	1.4711	0.7618	1.0723	1.2388	1.9369	1.2574	1.596	1.7567	0.848	2.0201	0.2971	1.009	1.7748	0.4276	1.8791	0.6832	1.2122	1.3559	0.6243	0.1495	1.4216	2.3373
EMX2OS	91.2943	43.0332	56.4668	40.7548	36.8972	40.9613	27.043	41.4724	62.8563	48.7189	65.0119	73.8121	51.6719	59.7187	30.4679	51.4077	76.3077	28.6422	47.5951	38.2376	40.0089	49.6182	73.4909	63.6304	57.4344	41.4848	52.4364	59.1092	53.594	46.7902	42.5919	68.5628	53.3034	109.279	133.555	15.4726	15.642	14.4183	17.0718	108.057	20.2071	42.4217	3.8982	99.668	88.9601	23.543	7.3642	16.2586	134.004
CHROMR	1.3031	0.804	2.9976	1.85	1.1327	0.9161	1.4233	1.1523	1.2765	0.7868	2.097	2.3789	0.8591	1.9023	0.6629	1.1712	1.9177	1.3659	1.0007	0.8259	1.1139	1.7508	5.6017	1.935	1.1278	1.0809	2.0283	2.4299	0.8942	1.8979	1.5073	2.0843	2.3733	0.4776	11.288	1.9214	7.0239	0.4451	1.6432	2.0971	0.7167	5.5929	0.2401	0.2278	0.6897	1.3849	0.3091	2.8392	3.2481
AC016526.1	0.4438	2.8991	0.8038	8.4498	6.4328	3.5236	4.2069	6.8123	8.5648	2.9	14.3514	3.0473	0.239	2.5763	6.0529	3.2125	12.8356	4.4995	2.0622	8.693	6.9128	4.1721	0.7981	12.6633	2.2666	4.675	9.039	3.3512	2.5852	0.4932	5.3658	9.9926	0	0	0	0	0	0	0	0	0	0	0	0.1115	0	0	0	0	0
UXT-AS1	0.5271	0.397	0.4614	0.6181	0.7141	0.3652	0.6743	0.6875	0.7047	0.4133	0.9813	0.6912	0.41	0.4312	0.3531	0.5323	0.6701	0.5474	0.3907	0.6391	0.5022	0.4159	0.5213	0.7442	0.3495	0.364	0.6091	0.5167	0.5821	0.3358	0.3879	0.7293	0.4559	0.2325	0.411	0.1186	0.8295	0.1447	0.2443	0.4095	0.1066	0.6419	0.3937	0.3973	0.5716	0.2201	0.0865	0.3015	0.6414
AC068473.5	17.9782	6.0369	8.1701	12.1243	8.3177	7.0906	8.9871	12.9633	9.1668	6.2106	21.01	24.3074	5.7779	9.6244	5.9643	4.7998	19.2811	14.7074	4.972	9.4862	9.3362	8.4733	7.7613	25.0967	5.808	7.3721	19.1614	9.4283	6.5489	8.3427	10.129	24.9605	5.9502	6.1801	8.4414	3.9474	7.4434	2.2081	7.5511	12.0142	0.4733	7.3129	2.5576	6.8562	9.1377	2.2203	1.1801	11.9992	12.4424
AL391121.1	16.1849	8.5475	11.968	13.1702	13.1798	13.3603	7.2381	11.5138	16.8634	7.7258	19.2784	26.0329	14.7398	18.2726	11.0029	10.5113	20.8308	3.5112	18.9075	7.6891	17.4167	10.2747	13.3053	11.7756	12.6456	8.4098	10.8976	19.6485	16.5986	12.6999	4.5864	21.1853	5.614	11.6695	15.592	18.8075	5.5173	8.6332	1.7843	2.5501	1.9039	10.5528	1.9799	11.1326	21.9056	1.3316	0.4211	0.4893	7.7443
AL162171.1	3.4073	2.6671	2.5469	7.1839	6.178	4.3615	9.0661	8.7831	10.5206	2.2403	9.6851	14.9717	3.0578	8.3162	11.0285	4.1121	10.9127	13.4322	4.1605	8.8815	4.9033	9.1207	4.1905	13.3313	1.7279	5.0223	9.332	4.7902	5.0319	3.2148	7.0964	11.3078	1.1038	4.4995	2.5065	0.9299	0.5343	0.331	1.49	1.3938	0.3252	2.6379	1.0628	1.4536	3.0924	0.9153	0.172	1.1491	4.5763
ZKSCAN2-DT	0.9484	0.4055	1.2915	1.7479	0.4435	0.4064	0.9421	0.5124	0.6588	0.2582	6.0257	0.8937	0.3857	1.4499	0.2765	0.9229	2.5464	2.2534	0.4057	1.0106	0.4997	1.4316	2.6645	2.0703	0.2987	0.7414	2.7931	1.0158	0.5529	0.6751	2.2588	5.2128	1.3004	0.9617	1.2819	1.4468	9.2372	0.1145	2.769	2.6906	0.2249	3.6678	2.0823	1.1355	0.5054	2.1802	0.0793	2.737	2.4748
AL590369.1	0.9821	0.4334	1.1117	2.4388	2.0114	0.7797	2.1569	1.1595	2.1367	0.8556	3.729	1.6402	0.2644	1.7102	1.1279	1.2399	1.8523	0.6071	1.0593	1.9751	1.3404	0.6838	0.4415	2.5999	0.7919	1.1207	4.2556	1.2684	0.8045	0.6548	0.5162	2.2457	0	0.6249	0.359	0	0.1633	0.2528	0	0	0	0	2.1649	0	0.8589	0.2797	0	0	0.0896
BAALC-AS1	1.1981	0.7041	0.863	1.733	1.4283	0.7946	1.2658	1.199	2.2053	0.904	2.3147	2.0866	0.7767	1.0862	1.0564	1.0603	3.3774	1.1718	0.7254	1.4877	1.2691	0.9531	2.3422	2.3897	1.1037	0.9198	2.1747	1.6084	1.1306	0.9028	1.5241	2.449	1.6567	1.1687	1.0437	1.1603	0.6068	0.3448	0.5543	1.1328	0.6671	1.1494	0.2055	2.1262	0.883	0.5923	0.2331	0.463	2.2163
AC073896.3	6.8658	2.2377	4.1847	4.153	3.7441	3.0494	3.785	4.454	3.0974	1.6871	6.598	3.8221	1.8011	3.5035	2.1987	2.667	4.3164	4.8317	3.0673	3.879	3.1377	3.7693	4.5109	4.8157	3.4068	3.3378	6.8654	3.9876	2.4995	4.1082	6.1074	7.2458	4.4333	10.0812	2.8313	0	3.5117	0.8158	0.918	3.435	0.3206	8.9479	1.3582	1.4596	1.5704	0.9023	0.1696	3.0209	4.8198
AL357033.3	2.0298	1.7917	3.7442	1.9446	1.5396	2.6044	2.607	2.0288	3.129	1.7465	7.7346	3.2086	2.8336	3.1169	1.403	3.733	4.6476	1.3941	3.0563	2.6293	2.5953	2.6173	6.759	2.1007	2.7278	2.3096	6.0264	1.9419	1.7105	3.3416	3.754	2.3802	1.8645	2.009	1.2823	10.9647	0.8748	7.3548	0.3267	1.3243	0.5324	1.7911	0.2071	1.0388	0.5917	0.3568	0.1207	0.1792	6.5863
AL035587.1	5.8861	0.9024	3.5066	2.372	1.5373	1.6098	1.7905	1.6982	2.0513	1.1021	2.3904	3.0468	2.1685	2.0551	1.512	1.3036	1.6879	1.1873	1.5165	1.4898	2.2633	1.8066	3.4816	1.5035	2.7477	1.9851	2.5505	3.9087	1.297	3.477	1.8726	1.6347	3.7234	5.9134	4.4539	0.3734	3.5533	1.7148	5.4747	3.8619	0.5955	4.3876	2.2194	2.5295	1.6527	0.5587	0.3978	1.0337	4.6366
AC121338.2	2.885	3.0371	2.7562	3.8887	4.3156	3.8205	4.5891	3.8615	5.1325	4.0544	9.8225	12.0329	2.7078	3.3579	2.8496	4.366	6.9887	3.3049	3.4696	3.3556	4.4198	3.8932	4.4617	6.3059	2.6677	2.997	4.3581	4.549	3.3965	3.3529	3.3389	6.7969	0.9594	2.4587	5.7723	0.8295	1.0119	1.0903	2.6454	2.2594	0.9104	1.3663	1.1668	4.2225	4.9073	1.3817	0.8497	0.1892	2.9227
AL359643.2	0.1833	0.2614	0.7982	0.3064	0.3222	0.3766	0.3749	0.2973	0.2802	0.256	0.4491	0.615	0.3038	0.269	0.2429	0.3798	0.6059	0.68	0.2808	0.2836	0.317	0.3069	1.0461	0.56	0.5307	0.2104	0.5194	0.3363	0.2695	0.4702	0.593	0.4217	0.1076	0.0897	1.22	0.986	0.0938	0.2179	0.6333	0.5542	0.0999	0.224	0.2591	0.5315	0.259	0.1473	0.0528	0.1681	0.7851
AC079848.1	5.2125	3.2231	6.0262	7.1236	6.4551	2.8969	8.5705	4.9365	9.3602	4.7353	12.0514	18.4654	3.9023	5.4779	3.3012	3.472	14.136	5.3414	4.2322	7.0923	4.6099	4.1001	3.7591	17.2583	4.8322	3.4498	9.7832	6.203	3.5009	2.416	8.7909	10.0507	3.9883	2.5184	2.3433	4.2334	2.8728	2.9064	2.1803	7.5162	1.4946	5.8663	1.1777	1.9958	7.0208	2.3812	1.5064	0.8636	4.706
AL355388.1	0.642	0.0378	0.5087	0.3543	0.1517	0.0772	0.2226	0.1624	0.1215	0.0466	2.8045	0.7743	0.0768	0.3372	0.0768	0.1081	1.1436	0.5291	0.0355	0.131	0.0859	0.4098	0.5772	1.1645	0.115	0.2066	1.1127	0.2126	0.0584	0.1665	0.8999	1.882	0.4491	0.7897	0.8083	0.3095	2.3478	0.1377	1.2709	0.6959	0.0216	1.3313	0.8058	0.1613	0.131	0.7516	0.0802	1.3005	1.0155
AC018752.1	3.1371	3.5602	3.8045	7.1871	5.295	7.1157	1.036	4.9132	4.2392	3.7416	3.0189	4.3659	3.8207	3.3445	4.825	4.7147	3.0522	0.8311	4.4619	3.7225	4.8572	4.8757	3.5255	2.6363	3.9147	4.9171	2.9128	5.7879	3.2629	4.98	1.1778	3.153	1.7099	2.5663	12.0123	1.3505	0	0	0	0.6072	0.6801	5.042	0	8.1628	3.5275	0.2127	0	0.267	10.429
AC002091.1	0.4972	0.2194	2.5327	0.2572	0.3264	0.2991	0.0958	0.4892	0.3136	0.1203	0.3045	1.0765	0.595	0.481	0.0595	0.0697	0.7815	0.1025	0.4813	0.1449	0.4657	0.7934	1.4901	0.8531	1.1137	0.1455	0.1795	0.988	0.2263	2.1181	0.4356	0.4373	7.1145	0.7382	1.3126	0.3996	0.551	5.0138	3.3611	0.3369	1.0899	0.3291	0.1522	0.5205	0.7248	0.7866	1.0199	0.395	4.689
AC016727.1	2.0694	2.2833	1.8219	3.0531	2.0828	2.0052	3.1673	2.6824	3.6975	2.337	6.6416	5.9023	1.5992	2.6375	1.6229	2.0803	6.6456	3.0322	1.8123	2.7309	3.0767	1.9012	5.082	4.0861	2.06	1.7828	5.8534	2.627	2.0055	1.746	3.4748	9.0324	1.4257	2.097	1.7276	2.2172	2.9622	0.3946	1.1935	2.7522	0.3877	2.9927	0.2288	2.2866	2.1953	0.9094	0.2461	2.055	2.3432
AL591043.2	0.1102	0.073	0.156	0.3279	0.1519	0.0895	0.3663	0.2324	0.378	0.08	0.9282	0.6009	0.0989	0.1257	0.2077	0.1971	0.6497	0.1533	0.08	0.2651	0.1659	0.1079	0.0929	0.5269	0.1852	0.0968	0.5971	0.2053	0.1003	0.1378	0.1811	0.6301	0.0263	0.1052	0.2015	0.0997	0.1603	0.0177	0.02	0.2801	0.0139	0.073	0.1519	0.0692	0.0241	0.0785	0.0147	0.0985	0.1509
AC012184.3	0.5231	0.4386	0.5921	1.2177	1.1536	0.4719	1.2092	1.1469	1.4596	0.6076	3.043	1.8199	0.4459	0.5205	0.5819	0.9465	1.8634	1.0023	0.8896	1.1662	0.7979	0.7512	1.352	1.8462	0.7029	0.8035	1.7565	0.9353	0.476	0.6103	1.7183	2.53	1.4968	0.4659	1.5295	0.3783	2.0432	0.303	1.9699	2.7287	0.2117	0.9	0.7446	1.0513	0.5261	0.7447	0.4478	1.0596	2.8879
LINC02175	0.789	0.6246	1.1324	1.3129	1.0828	0.3757	0.5923	0.6379	0.9233	1.0983	3.6562	1.7584	0.4672	0.7284	0.4846	1.1843	1.7983	0.7441	0.7018	0.9886	0.7379	1.1044	2.267	1.4714	1.2789	0.8924	1.6389	0.9697	0.4812	0.8315	0.8123	2.7755	1.8931	0.2174	1.9424	0.6079	2.0011	0.1675	0.7187	2.9648	0.3209	5.6307	0.4706	2.1968	0.7612	2.0845	0.3699	2.2293	3.2587
AL162311.3	0.2898	0.0995	0.4009	0.2665	0.2156	0.2324	0.2047	0.258	0.3046	0.187	0.7099	0.8515	0.2023	0.3872	0.208	0.271	0.3374	0.0796	0.2404	0.183	0.3231	0.2522	0.3257	0.1421	0.2164	0.2402	0.4535	0.144	0.2198	0.2326	0.1693	0.3398	0.1536	0.2254	0.9023	0.0388	0.455	0.0415	0.0466	0.589	0.1629	0.2983	0.0739	0.5461	0.352	0.1987	0.0258	0.0767	0.4555
AC018521.6	4.1337	3.0406	4.523	4.277	3.7987	6.0662	3.1854	4.9967	5.2136	3.3011	4.2191	4.6023	2.4731	4.1132	2.6703	3.8269	6.0638	2.8959	2.858	3.1324	3.7612	3.358	5.5747	4.0529	3.7034	3.5075	5.3735	3.2853	3.2605	5.6653	2.8971	7.9978	2.8916	4.3835	7.8903	1.1626	2.5195	1.5963	0.7984	0.7468	0.5576	2.7357	0.8859	3.981	2.2896	0.9155	0.2212	0.3284	5.6586
PTOV1-AS1	1.1092	0.6398	0.7707	1.8068	1.1246	1.0146	0.7617	1.3152	1.5583	0.9089	2.6096	1.6711	0.9166	1.2567	0.8829	1.0999	1.8872	0.7739	1.2757	1.5172	0.917	1.1471	1.2342	2.0997	0.856	0.8676	1.38	1.2547	0.9396	0.8055	1.27	2.009	0.3981	0.9084	1.7663	0.2648	1.4605	0.1696	0.5409	1.1161	0.1778	1.4827	0.3026	1.0209	0.7204	0.7193	0.1528	0.4973	2.0346
AC004540.1	4.1082	0.9234	3.2565	3.683	2.3214	1.9521	3.532	2.593	3.7291	1.783	6.063	6.9544	2.3987	3.232	1.4789	1.9435	5.8887	2.989	1.2597	2.7442	2.1356	2.2653	7.8143	4.4094	1.3974	2.2901	5.1136	2.2498	1.6488	2.2258	3.4537	4.3647	2.9817	3.5718	7.3059	2.7989	6.7229	1.1332	5.7197	15.4465	0.9809	8.6209	1.3476	7.7248	3.3028	1.5198	1.5906	9.1828	6.9859
AC112220.2	7.1423	4.5752	4.2155	7.3899	7.0805	4.168	3.5972	5.593	9.3041	2.963	7.3357	7.6112	2.6921	5.1271	3.9547	4.0704	7.2271	3.4563	4.9354	3.4347	3.8746	3.8364	6.6277	6.3474	4.1547	3.2242	4.2443	5.9502	3.6587	4.5579	3.8615	5.384	6.3847	3.9341	11.3374	3.3944	6.0211	0.9063	2.2908	9.3737	1.1974	15.2204	1.6868	3.8323	6.068	1.9563	0.6988	2.2737	4.4136
AC019080.1	33.8456	23.3352	9.5083	10.8893	10.8656	18.1276	6.1459	34.5523	5.3095	26.324	0.8436	0.7406	17.8847	28.5989	17.0533	20.9656	0.8836	0.7321	27.1518	1.6209	12.6509	20.7517	3.1974	0.7763	17.5604	21.4253	0.6136	4.7834	7.6041	13.5548	3.0113	0.9058	1.2649	1.5154	3.0351	0.4966	2.2149	0.1491	0.2704	1.1339	0.4233	2.1385	0.4198	0.8571	1.1935	0.7271	0.0999	1.0509	1.545
AC087500.1	1.0864	0.3411	1.4898	1.4915	0.4854	0.3317	0.6762	0.5109	1.1659	0.4778	3.659	1.2793	0.2906	1.1693	0.3224	0.6945	2.5174	1.4076	0.4593	0.7855	0.7548	1.0728	2.4652	2.1661	0.379	0.7977	2.7157	0.9962	0.5609	0.9054	1.9492	2.9948	1.4149	0.0399	1.1327	0.4659	6.2683	0.2017	1.8006	1.3305	0.1374	2.1431	0.3934	1.5877	0.4568	1.1402	0.3689	1.5186	2.2116
USP27X-AS1	4.1384	5.9196	3.6033	3.2718	3.6443	2.9102	3.9741	3.5259	2.2886	2.835	4.6269	6.5373	1.9046	3.4316	2.5744	2.8757	5.9818	3.0436	3.5568	2.6907	3.6292	3.1586	4.3885	4.6193	2.0535	2.5707	4.506	4.2801	3.3995	3.5139	2.7888	4.8154	2.7532	3.7269	6.3609	2.0721	2.7164	0.7649	0.5841	4.3136	0.7729	4.944	1.189	4.5321	4.8629	1.4504	0.2158	1.2392	4.2609
AC096586.2	1.3607	0.8315	2.3695	1.9494	0.5771	0.3777	1.5729	0.971	0.198	0.6079	4.487	0.9711	0.7515	1.3019	0.3756	0.969	1.5354	1.0352	0.6947	1.0067	0.6723	1.7309	4.9405	3.2326	0.422	0.9188	1.3606	1.6638	0.5716	1.1631	0.8253	2.0252	0.9984	1.7316	1.5303	0.3785	2.9579	0.2695	1.6678	1.5601	0.6353	1.524	0.9613	2.3667	0.2746	1.7883	0	3.7419	1.6239
LINC02121	0.1069	4.5271	1.2095	27.5282	3.6191	7.1719	27.2955	10.9934	28.7047	6.1282	2.0939	0.1983	1.2466	0.2658	11.6574	8.9028	10.972	43.8569	2.4823	0.4671	25.2204	0.186	2.6418	19.6428	5.7437	13.6933	1.389	0.4246	0.8752	5.1056	11.7944	17.6664	0	0	0.2604	0.1288	0	0.1375	0	0	0	0	0	0	0.0934	0	0	0	0
AF131215.5	8.951	4.1606	6.1168	6.9952	4.8379	4.8107	3.137	3.6739	7.296	4.2861	4.3153	6.4937	3.0978	5.0929	2.6997	4.9888	5.9366	2.6194	4.8391	3.3928	3.6504	5.7601	8.8822	7.1772	4.5748	4.2419	5.2092	6.5038	3.3799	5.4495	4.8175	7.3695	6.5854	14.8439	7.4541	2.2669	8.3497	0.3984	0	9.2255	0.8911	3.4976	0.0219	0.1196	4.3305	0.9038	0.0255	2.6382	0.6083
AC016705.2	5.3087	4.5799	5.6334	10.2397	7.6873	4.3269	6.1694	7.1883	14.67	4.1739	13.0392	6.6452	4.2611	6.8829	6.1673	5.9701	14.4997	6.9168	5.2019	12.8348	6.7375	5.3325	11.8678	15.396	5.2891	4.9912	12.5674	7.6155	6.7579	5.0347	6.9159	12.7888	2.9685	9.0268	5.9244	22.3756	3.3948	0.4418	2.1213	7.0616	0.7523	7.534	2.4852	6.0075	8.8304	0.7385	0.1775	1.5542	7.7108
AL161891.1	0.3385	0.1758	0.3268	0.4224	0.2353	0.1725	0.3568	0.1679	0.3485	0.2313	0.5976	0.2587	0.1787	0.3798	0.1001	0.3017	0.2921	0.2339	0.1487	0.1828	0.2718	0.3206	0.5595	0.3514	0.1606	0.2185	0.5393	0.3759	0.299	0.4094	0.2878	0.683	0.2279	0.1394	0.3882	0.4801	0.2317	0.0385	0.1731	0.1754	0.1007	0.3163	0.2743	0.2501	0.1393	0.0378	0.016	0.0593	0.6724
AF127936.1	0.1035	0.0228	0.3613	0.0714	0.0951	0.0872	0.0798	0.0291	0.0082	0.0313	0.0423	0.096	0.0542	0.0858	0.0929	0.0508	0.1265	0.064	0.136	0.0226	0.0277	0.0901	0.2133	0	0.0927	0.0606	0.0374	0.1543	0.0236	0.2492	0	0.0455	1.6128	0.1647	0.3573	0.0208	0.1291	1.699	0.3499	0.0701	0.0524	0.0457	0.1822	0.0867	0.0453	0.3193	1.3155	0.0514	1.236
AC109347.1	1.383	1.1807	1.3601	1.2667	1.1429	1.1945	1.0483	0.803	1.1795	1.2015	2.7768	1.9773	0.6104	0.8648	0.6672	1.1067	2.0667	1.5136	1.2415	0.8524	0.8737	1.105	1.5797	1.5004	1.1882	0.8557	1.228	1.2163	1.238	1.436	0.6554	2.8313	1.5571	1.356	3.2042	0.5192	2.7135	0.2918	2.1346	6.2055	0.5963	2.8208	0.583	2.0505	1.2492	1.4203	0.1577	4.6738	2.2966
CARD8-AS1	3.5165	3.0005	5.6521	2.7409	2.9545	2.4533	5.0944	2.7085	1.8406	3.5571	2.5842	8.0043	2.8192	2.566	1.6995	2.3084	4.3724	2.6374	1.8089	1.9268	2.2397	3.081	7.4296	5.2061	4.6627	2.1812	4.368	3.5634	2.3683	7.3463	3.7583	4.1647	5.8142	3.6097	3.5703	2.5149	5.6895	2.8367	3.2599	2.2554	2.2768	7.9436	1.3995	1.4135	2.3988	1.4909	0.8404	2.179	4.6425
PXN-AS1	0.708	0.5281	1.0158	0.877	0.5577	0.5614	0.7953	0.8494	0.8772	0.543	2.7114	1.5636	0.528	0.7359	0.3579	0.705	1.6404	0.5917	0.5543	0.5929	0.6084	0.8506	1.1431	0.7039	0.2948	0.5602	1.6203	0.6836	0.5173	0.7203	0.8124	1.2628	0.6849	1.472	0.8262	0.3966	1.6079	0.3337	2.21	0.554	0.2724	0.6863	1.0624	0.6514	0.5581	0.7572	0.3682	0.9625	1.2194
KLF7-IT1	0.2819	0.2488	0.9572	1.0937	0.3331	0.5086	0	0.5943	1.1333	0.4605	1.2947	0.7846	0.3162	0.8765	0.3035	0.2966	0.1477	0.2614	0.0585	0.2465	0.2829	0.9814	1.1088	0.5182	0.4735	0.3711	0.6107	0.3501	0.5772	0.8614	0.5556	0.6198	0.2689	0.8968	0.1717	1.4441	0.1171	0	0	0.4775	0	0.5597	0.0647	0.5312	0.0616	0.0669	0.0754	0.168	0.4502
AC092718.5	2.2574	0.6184	2.7314	1.2081	0.5518	0.618	1.0797	0.5908	0.8099	0.4521	0.9534	1.0833	0.4191	0.8391	0.6146	0.5896	1.5497	0.4812	0.6458	0.9529	0.5624	1.355	1.3997	1.2593	1.1507	0.6833	0.6746	1.7786	0.4959	0.6055	0.4092	1.0953	2.5246	0.5943	3.1297	0.2815	1.6821	0.1002	0	2.9533	0.945	3.4	0.5005	2.8356	0.6127	0.7389	0.125	0.8348	3.4098
H2AZ1-DT	0.0854	0.0419	0.1611	0.1767	0.2018	0.0548	0.1535	0.16	0.2064	0.0689	0.5462	0.3257	0.0681	0.1023	0.0341	0.0799	0.2982	0.2346	0.0472	0.2074	0.0457	0.1239	0.3625	0.2651	0.1275	0.0666	0.4522	0.1508	0.0518	0.0527	0.2992	0.4172	0.1448	0.0724	0.4162	0.1601	0.2681	0	0.1924	0.3471	0.0288	0.2512	0.183	0.2384	0.1494	0.1171	0.0102	0.2827	0.2684
AC004596.1	0.2623	0.1543	1.2864	0.6332	0.1377	0.1893	0.3032	0.0737	0.9924	0	1.7132	1.6222	0.5492	0.3625	0.753	0.5886	1.0992	0.1081	0.1451	0.7644	0.4211	0.3805	0.5895	0.9	0.1175	0.1535	0.7576	0.6948	0.557	0.5829	0	0.6151	1.1675	3.115	1.3847	0.5269	0.7266	0.6752	0	1.0661	0.1769	0.6943	0.3212	2.1964	0.6881	0.2489	0.0936	0.5209	3.2711
AL355574.1	2.4758	1.2141	3.9233	3.2447	2.2101	1.7471	1.5899	1.5311	3.5909	1.398	5.4582	5.615	1.7281	3.1022	1.6586	1.9448	4.3812	1.3604	1.4151	1.828	2.0318	1.676	2.7205	3.9647	2.1441	1.159	2.1455	3.0062	1.3519	2.5066	2.0243	6.5804	3.0439	7.8413	8.513	1.5916	3.9325	1.8414	1.9126	2.5347	1.6141	2.8401	1.8191	4.0776	3.6087	1.9322	1.1481	0.8523	5.7238
CTBP1-DT	7.2368	4.1474	8.2916	5.6738	6.5883	4.422	4.4759	5.5554	5.5501	4.2296	7.2514	7.5632	5.1331	4.5618	3.8724	5.2709	10.0629	3.8677	6.2442	4.9702	5.1133	5.4304	10.5343	7.6046	6.1398	4.4558	6.0617	7.7173	4.3246	6.0674	5.6624	7.06	6.8243	12.6944	15.1171	4.0271	4.9551	3.5484	5.4379	6.8945	2.8126	2.9768	3.4426	14.585	6.2465	4.1797	1.5666	4.4173	14.4691
AC087752.3	1.7578	0.7471	1.4739	2.5598	0.9231	1.3157	2.4082	1.0981	2.6481	1.0871	4.3857	4.8928	2.1618	1.6196	1.215	0.7671	4.1613	2.1732	1.0803	0.797	1.3067	2.3233	2.7803	1.915	1.7499	1.0858	2.1158	0.9055	2.0739	2.6045	1.7111	3.4354	1.3663	5.1366	9.2014	1.1771	4.4372	1.5085	1.9804	4.6756	1.3173	3.447	0.8371	14.312	4.1565	1.8539	1.5328	1.2413	16.1014
AC068733.3	0.0678	0.0171	0.2303	0.1805	0.0534	0.021	0.2016	0.1226	0.0917	0.0422	0.2492	0.1079	0.0174	0.0884	0.0765	0.0979	0.1015	0.2156	0.0804	0.1101	0.0778	0.1602	0.1307	0.114	0.0391	0.1021	0.126	0.077	0.0265	0.0646	1.0441	0.3068	0.0739	0.0863	0.1417	0.035	0.4188	0	0.0982	0.0394	0.0686	0.0769	0	0.0243	0.0085	0.0828	0.0156	0.0693	0.0265
AC122129.1	0.3052	0.1796	1.5545	2.3419	0.9015	0.4038	0.1176	1.0724	1.2269	0.4616	6.0118	1.463	0.5706	2.4252	0.2373	1.0488	1.4923	0.3773	0.6541	1.9791	0.5921	2.6562	1.5434	1.2717	0.4101	1.3617	0.9918	0.8338	0.8101	0.6217	0.5347	3.8918	0.3882	0.4531	0.4648	0.5211	1.226	0	0.1474	0.3446	0.1286	1.4138	0.0701	0.9584	0.3781	0.2414	0.0408	0.5455	1.3461
AC145098.1	0.5318	0.0939	1.6854	0.11	0.4189	0.6909	0.6147	0.3588	0.4024	0.2316	0.6513	0.1974	1.2408	0.2646	0.229	0.179	0.8915	0.263	0.4412	0.186	0.3416	0.5554	1.1953	0.7821	1.2864	0.5601	0	0.5283	0.5808	2.482	0.5591	0.5612	3.4494	2.5715	0.9071	0.1282	4.0664	3.2858	0	1.297	0.6456	0.5631	1.4653	0.5344	0.4651	0.6057	0.3984	0	3.3001
AC093898.1	0.5587	0.3698	0.9485	0.5419	0.6326	0.3276	0.2825	0.265	0	0.1014	0.0855	0.2268	1.2534	0.7528	0.1504	0.0882	0.0366	0.2158	0.2028	0.1526	0.1682	0.547	2.9038	0.1541	0.1408	0.1532	0.5295	1.2141	0.2224	0.6208	0	0	0	0.6221	0	0	0	0	0	0	0	0	0	0	23.6355	0	0	0	0
AL122035.1	1.2589	1.1853	2.2799	2.4314	1.5866	1.5143	0.8731	1.8402	2.3816	2.0716	2.6726	2.8811	1.5817	1.6702	1.0241	1.4833	2.3743	0.9338	0.9052	0.6604	1.0781	2.4105	5.0932	5.6777	2.9324	0.8103	1.8183	3.5853	1.2221	2.7978	2.8674	1.1809	0.4803	1.3884	4.1924	0.7081	0.8371	0.5402	0.7294	0.4549	0.0849	1.7774	0.4625	4.4279	3.0828	0.478	0.1796	0.5	3.9827
AC007785.3	0.126	0.0124	0.0634	0.0579	0.0221	0.0303	0.0971	0.0472	0.0265	0.0305	0.1029	0.1169	0.0251	0.1045	0.0502	0.0707	0.0587	0.0519	0.0232	0.0122	0.0337	0.1828	0.1573	0.103	0.0188	0.0737	0.0607	0.0695	0.0127	0.0156	0.1104	0.197	0.0267	0.1603	0.0341	0	0.8378	0	0.0203	0.019	0	0.3521	0.0772	0.0703	0.0367	0.0532	0	0.1835	0.1022
AC012313.5	3.9062	2.1691	3.4044	4.3452	2.5279	2.806	2.7982	3.9438	3.244	2.037	5.6379	5.2407	2.2218	3.3607	2.3167	3.7352	5.3804	2.7887	3.1648	2.726	3.3275	4.182	4.9876	5.3942	2.5385	2.978	3.3772	3.7896	1.8527	3.444	3.2293	6.0643	2.8689	2.5437	5.8094	1.7021	6.2799	1.0387	2.1783	5.0196	0.9462	4.6849	0.1684	3.1561	2.2134	1.3578	0.3434	3.6932	5.3221
LINC01857	2.7208	0.0828	2.9735	0.1941	0.3695	0	0.4338	0	0.0887	0	0	0.1741	3.9573	1.2447	0.0673	0.079	0	0.232	0.2335	0.1641	0.1506	0.3266	1.687	0.276	0.5043	0.2471	0.4065	0.2796	0	5.2128	0.2466	0	37.7665	1.6715	0.6858	0.2262	1.0917	24.0333	6.6591	0.2543	5.505	0.7451	0.6032	0.2357	0.3282	6.768	9.7891	0.8944	9.247
AC008393.1	2.5397	2.7182	2.5154	2.365	1.9005	1.4206	3.9265	1.3119	2.4324	1.0141	6.4157	5.8615	0.6268	1.4215	1.2533	1.523	7.4179	3.2576	1.0536	2.0541	1.2999	1.2987	6.422	3.1282	0.9813	1.3654	3.0951	2.4916	1.069	2.4694	2.0859	6.254	2.2409	4.0803	4.6802	1.148	5.8049	0.4495	3.173	3.2263	0.4496	7.4796	4.4611	4.0278	1.9991	1.6272	0.4926	5.8637	4.6355
AC021078.1	1.379	0.5095	2.6318	2.4665	0.9683	0.6867	1.0194	1.1179	2.26	0.8459	5.0998	2.3804	0.9066	3.2133	0.445	1.7094	2.7835	1.282	0.7495	1.7058	0.9355	2.3307	4.8656	2.429	1.1421	1.1495	5.4427	1.7311	1.0264	1.5383	1.2081	3.2905	1.7131	2.197	2.0253	2.023	5.6331	0.1307	1.0375	2.1221	0.2596	4.2307	1.2862	0.9937	0.6638	1.6083	0.1201	5.5795	2.2682
U91328.1	4.9702	3.9111	4.9316	4.9784	5.8808	4.0145	5.9896	4.9139	8.3326	4.4682	10.9834	10.7829	3.7392	4.5159	3.2335	5.073	11.8782	3.9744	4.0096	4.5584	4.4148	5.2463	5.7758	8.2582	5.7698	4.1213	7.1482	5.2319	4.9565	4.1364	4.7803	8.6305	4.4989	1.0093	5.6819	3.3651	2.3907	2.7497	1.2714	4.1698	1.5298	6.4107	2.4767	8.0235	8.2589	2.0778	1.0128	0.6805	5.2403
AC000068.1	2.5534	1.0881	2.068	2.3459	2.3927	0.8261	1.6539	1.9306	2.0822	1.0547	3.8284	2.8592	1.6001	0.9856	1.4378	1.7785	1.1763	0.9797	1.6802	0.7506	1.5905	1.8201	1.5337	2.5574	1.4791	0.8308	2.5753	1.2902	1.6628	1.3698	1.157	2.7489	0.9239	0.5882	1.7164	0.3715	0.2561	0.5384	1.116	1.0439	0.3118	0.8158	0.283	0.9401	2.5412	0.4388	0.0471	0.2885	1.9084
AC087286.2	0	0	0.3167	0.1447	0.0551	0.101	0	0.118	0.6616	0.1523	0.1713	0.1947	0.1883	0.232	0.2008	0.0589	0	0.0865	0.1161	0.0612	0.2807	0.0609	0.6288	0.2057	0.376	0.0614	0.1515	0	0	0.3109	0	0.246	0	0.267	0.2556	0.1686	0	0.09	0	0	0.1415	0.1851	0.0642	0	0	0	0	0	0.1277
SBNO1-AS1	0.8015	0.9796	1.3725	1.5736	0.9227	1.2311	2.7082	2.3918	1.1859	1.507	1.9131	1.1441	1.0144	1.8916	0.9588	2.1448	1.6581	1.245	1.0572	0.7907	1.683	2.9694	0.7391	1.4206	0.939	1.1726	1.8701	1.0209	1.7208	1.4616	0.7562	1.4098	2.5486	0.8369	10.041	0.7184	6.3202	1.2699	6.7875	5.7645	0.7069	2.5027	4.0395	0.981	0.7729	2.2629	0.4509	4.6042	1.7255
PPP1R26-AS1	2.6367	1.6263	2.7848	4.1436	1.9987	1.3775	2.2699	2.8005	3.1412	1.4016	4.1213	1.9653	0.8713	3.3116	1.5045	1.7085	3.5373	1.9095	1.3822	2.3441	2.2852	2.6214	5.2322	3.8453	1.0971	2.3047	3.1073	3.3429	2.1487	1.7286	2.0006	4.5602	2.9045	1.0108	1.5458	0.2527	2.3474	0.6107	0.9269	2.1377	0.4799	2.6285	0.4762	1.5799	1.3219	0.6388	0.1417	2.3795	1.7317
LINC01975	0.5045	0.6679	0.6662	0.8699	0.2649	0.1214	0.3888	0.6382	1.0339	0.2442	3.5013	4.7586	0.3773	0.8366	0.1207	0.4246	1.762	0.6237	0.6278	0.4411	0.6075	0.7318	0.5669	1.4838	0.565	0.5166	0.9108	0.4176	0.9183	0.2803	0.6629	1.1831	0	0	0.3073	0.304	0	0.4329	0.3654	0.6836	0	0.1113	0	0	1.3971	0.0798	0	0.2004	0.2302
LINC01011	2.5124	1.1161	2.5279	1.5971	1.4745	1.1022	2.1259	1.1079	2.128	1.8001	3.6605	3.6565	1.3116	1.9608	1.1197	1.5617	2.3744	2.3143	1.1308	1.0481	1.2788	1.3292	3.4325	1.5456	0.8386	1.1387	3.4154	2.0555	1.2853	1.4963	2.3305	3.2927	2.5375	2.0478	2.981	0.5146	4.422	1.4585	3.7582	2.9816	0.8971	3.5211	2.3075	2.3722	2.1829	1.6366	0.8699	1.859	3.207
LINC02073	0.0062	0.011	0.0844	0.0064	0.0245	0.0269	0.0718	0.0524	0	0.0225	0	0.0115	0.0613	0	0.0134	0.0157	0.0455	0.0614	0.0103	0.0109	0.005	0.0162	0.0419	0.0274	0.0417	0	0.0269	0.0123	0.0057	0.0276	0	0.0109	0.1066	0.0474	0.0681	0.015	0.0103	0.2638	0.0989	0	0.1194	0.0247	0.0114	0.039	0	0.1945	0.2426	0	0.2777
LINC00472	9.2273	2.4088	7.4449	12.6542	4.2899	3.9324	5.7718	6.8532	10.1124	3.4076	32.0982	9.4705	3.0139	17.3941	2.8339	8.5848	21.2738	11.5024	4.4262	6.614	4.7845	8.9266	16.5061	17.4436	1.7697	5.9568	17.3897	6.8689	4.5635	4.839	8.1731	26.4139	3.3364	2.7899	3.4296	2.9506	11.9178	0.4903	2.1093	7.8014	0.6814	11.9705	1.7833	2.8591	4.3203	2.8724	0.2821	8.6044	4.4849
AC108693.2	0	0.5379	0.5173	0.7881	0.84	0.5497	0.5283	0.6424	0.8646	1.2166	0.7463	1.8375	0.2734	1.2632	0.2187	0.7693	1.4366	0	0.632	1.1988	0.7338	0.7956	1.3696	0.4481	1.4331	0.1337	0.9902	1.6648	0.4159	0.8464	0	0.268	0	0.7754	2.4129	0.7345	0	0	0	0.8257	0	1.0082	0	2.6791	2.1317	0	0	0.1815	1.5293
TENM3-AS1	0.1802	0.1325	1.2916	0.5903	0.2483	0.168	0.2083	0.2596	0.3337	0.267	0.3034	0.5363	0.3638	0.4606	0.194	0.1516	0.1101	0.1021	0.2927	0.466	0.217	0.392	1.063	0.4858	0.3531	0.0857	0.309	0.5817	0.246	0.4588	0.2959	0.2509	2.6208	0.5254	4.8292	0.0995	0.025	0.0387	1.2396	4.0179	1.0252	0.0099	0.2689	0.4904	0.0722	0.6199	0.7953	2.0306	6.7685
CKMT2-AS1	2.0364	1.444	3.0967	3.0641	2.4393	1.5104	2.6603	1.7316	3.2922	1.8551	4.173	4.1032	1.6807	2.1376	1.4292	2.4687	4.557	2.4618	1.1607	2.7226	1.4175	2.1406	4.5136	4.0484	1.6981	2.337	3.3242	2.3257	1.7147	3.4538	2.5796	5.5264	2.1093	1.1485	2.701	1.4075	4.8666	0.9803	1.7241	1.4217	0.6677	3.3375	2.5231	2.1612	2.1411	1.0387	0.4799	1.9561	3.5057
AC009107.2	0.1926	0.102	0.2071	0.1196	0.1365	0.0973	0.0557	0.0731	0.1458	0.0769	0.2477	0.1519	0.0519	0.1677	0.0899	0.1621	0.2422	0.1191	0.1039	0.1179	0.0928	0.1341	0.2381	0.2974	0.1553	0.1014	0.2504	0.2201	0.0438	0.1391	0.2025	0.271	0.2756	0.0123	0.2699	0.0929	0.5123	0.0372	0.0279	0.1566	0	0.3442	0.0973	0.0847	0.1685	0.2011	0.0052	0.1951	0.167
AC107375.1	2.5863	1.7715	3.5597	3.7891	2.2653	1.5828	2.6068	2.2334	3.0923	1.8776	5.575	1.9964	2.2281	3.946	1.2623	3.2388	4.3358	3.4276	2.3174	2.7679	2.2258	3.7096	8.2312	4.5338	1.7239	2.034	5.4687	3.1449	2.5797	2.621	4.3501	5.1312	2.5262	2.3959	3.1006	1.1971	3.8864	0.9854	3.1468	4.8221	0.7954	1.9718	2.2994	2.781	2.2619	2.0621	0.8524	1.4793	6.7219
ZKSCAN7-AS1	0.911	0.8935	0.9166	1.8853	0.7176	1.242	0.9361	2.1342	2.0108	0.6614	1.6118	2.1602	1.0901	1.0912	0.7266	1.6187	1.591	0.5006	0.9238	1.0621	0.9752	0.881	2.2752	0.7444	1.3604	1.1551	1.3159	1.5085	0.5528	0.7874	1.0642	2.3146	0.9656	0.7729	0.74	4.2705	1.6827	0.1303	0.4399	1.2345	0.2048	2.1438	0	0.3815	1.5935	0.0961	0	0.2413	1.2009
UBA6-AS1	2.111	1.0329	2.0192	1.6818	1.7239	1.3873	2.0776	1.567	2.099	1.6868	2.6599	2.5124	1.4708	1.7449	1.508	1.666	3.0565	1.6927	1.2814	0.7018	1.3889	1.4059	2.0617	2.321	1.0741	1.335	1.9873	2.181	1.6665	1.4577	1.808	2.5921	3.5384	3.3129	2.3666	1.7601	3.0327	0.955	2.5792	3.2991	1.119	2.4639	0.9787	2.3256	1.8669	2.1894	0.637	4.3922	2.2189
AL391840.3	0.6492	0.745	0.8083	1.4442	1.0995	1.3354	1.0881	1.533	2.5793	1.3904	4.1746	7.1078	0.9031	1.7227	0.8155	0.9562	3.4693	1.3645	0.9965	0.7947	1.1206	1.3279	2.9184	3.1031	0.7416	1.1967	2.9538	1.3222	1.0931	1.3346	0.6825	2.969	1.3624	0.537	1.0283	0.8608	2.644	0.3343	0.3291	2.0233	0.2627	1.9764	0.5963	1.101	1.3059	0.6162	0.2258	0.4642	2.1625
AP003352.1	0.4177	0.1024	0.7093	0.6963	0.3839	0.1675	0.6438	0.3327	0.3732	0.2359	0.938	0.323	0.3124	0.6543	0.2332	0.3906	0.9727	0.8607	0.3851	0.3653	0.1863	0.5252	1.3562	1.1263	0.2495	0.2037	1.4581	0.415	0.2112	0.4384	0.9149	0.9797	0.487	1.3289	0.5372	0.1958	1.2731	0.1195	1.0421	0.6289	0.0939	0.7372	1.0018	0.3207	0.1421	0.5287	0.1366	1.604	0.6566
AC092164.1	0.531	0.2632	0.5352	1.3471	0.4125	0.2887	0.8408	0.6748	0.9564	0.4383	1.3898	1.343	0.2546	1.14	0.2819	0.4469	1.0594	0.6295	0.1992	0.3498	0.3854	0.8357	1.2262	0.7702	0.3324	0.4278	1.0401	0.672	0.5164	0.5173	0.2103	1.3178	0.5689	1.2496	0.6115	0.8768	0.4353	0.0655	0.2739	0.3351	0.1325	0.3177	0.3608	0.3198	0.2863	0.4212	0.0739	0.208	0.4713
AC105206.2	3.2267	1.345	1.8262	2.5039	1.2002	1.2291	0.9324	1.285	0.6783	1.3014	1.3173	0.5821	0.8044	2.304	1.158	1.9613	0.8452	0.9973	0.8924	1.2539	1.5831	2.4964	2.216	0.9227	1.9272	1.5735	1.7477	1.6918	1.7946	2.2908	1.4134	1.2612	3.7619	5.5888	4.0405	1.2964	2.5328	0.4615	0.2597	4.858	0.4534	3.7964	0.7409	3.3777	1.019	0.5955	0	0.6408	4.417
AC024909.1	0.7363	0.361	0.8334	0.9946	0.8538	0.5314	1.2529	0.9486	1.1221	0.4306	2.7805	3.4345	0.6424	0.8649	0.778	0.482	2.5501	0.7585	0.5939	0.2682	0.6239	0.979	0.9653	1.8949	0.4672	0.7001	1.1077	1.1175	0.2978	0.7954	2.0425	1.4389	0.1561	0.4164	0.299	0.1972	0.476	0.3949	0.237	0.8037	0.2069	0.6497	0.0188	0.1798	0.6439	0.1359	0.0547	0.2437	0.4853
AF127577.4	0.6929	1.127	1.2778	0.9586	1.435	1.2474	1.1429	1.2278	1.5981	1.5374	1.4589	2.3548	0.6917	1.6139	0.8662	2.1295	1.8926	0.8278	1.04	0.9462	1.8689	1.4704	1.8199	1.4083	1.6008	1.0797	1.2313	1.516	1.6864	1.7043	0.9821	1.1914	0.8466	1.813	2.6749	0.4317	0.7636	0.2105	0.4398	1.0444	0.2835	0.6183	1.044	1.2322	0.9941	0.399	0.0875	0.668	1.4991
AC016747.1	15.8121	10.9691	17.0408	10.5689	14.56	12.6228	14.9994	12.2455	9.831	14.3682	12.0564	21.09	11.3655	10.28	9.9853	13.7701	15.6346	8.9574	12.2567	9.243	13.7316	13.5685	20.3563	15.896	14.5653	9.6438	11.4192	15.812	14.3638	15.8385	10.4965	12.9528	25.2375	17.193	27.2425	7.4269	18.0905	8.543	15.8501	23.0953	9.2825	20.8703	9.4227	25.4765	20.6458	14.2617	5.5292	17.4977	25.2832
AL356740.1	5.374	2.4503	2.6588	3.535	2.0464	1.2072	2.5917	2.3411	1.5823	1.2919	5.6231	2.6746	1.8205	2.2724	2.4523	1.6774	7.3463	2.332	2.067	1.4937	1.6286	1.5178	3.1197	4.2919	1.9609	2.9052	3.7011	2.7932	2.073	2.0565	4.1155	7.637	0	1.1775	0	1.4156	5.916	0	0	0.0482	0.036	4.0041	0	0	5.3847	0.0338	0	0.8906	0.0325
AC148477.4	16.7596	4.9539	6.3817	19.4981	2.6565	8.0638	13.8077	9.2271	19.1896	4.3361	18.7928	14.2599	12.476	10.4389	10.8283	8.6668	41.1908	14.3861	8.6293	19.4485	9.4041	12.2118	7.7538	27.1088	4.9474	14.4849	19.9677	11.944	5.4358	8.6395	21.7865	28.3464	0	0	0.2823	13.2503	0.0428	0.5965	0.2237	0.0349	0.0781	0.0682	0	0	26.6355	0	0.0413	0.0307	0.3289
LINC00412	0.142	0.1881	0.4823	0.3674	0.1119	0.1538	0.7388	0.1797	0.3359	0	3.6531	0.9224	0	0.53	0.1019	0.2988	0.7441	1.1413	0.3535	0.2484	0.057	0.309	0.6385	0.7311	0	0.3117	0.9231	0.2117	0.0646	0	0.3733	1.8736	0.1355	0.6326	0.3461	0.0856	1.7707	0.0914	0.1029	0.866	0.0718	0.47	0.7827	0.2676	0.2484	0.5392	0.038	0.5924	0.5185
AC018809.2	2.3182	2.2701	2.952	2.9358	2.7866	2.44	2.2051	2.6271	2.8211	2.6385	2.9577	2.7782	1.4303	2.3528	1.8026	2.8453	3.3147	1.5226	2.3341	1.8053	3.0632	2.5642	3.2023	4.2795	2.4826	2.427	3.4792	2.9748	2.2417	2.2809	2.5386	3.3343	3.7086	2.8886	2.5008	0.9314	3.8937	0.7616	2.4136	3.7793	0.8062	7.2876	1.4084	3.5643	1.6579	1.0888	0.7042	1.3812	3.7574
STAM-AS1	0.2846	0.0785	0.443	0.5889	0.1541	0.1155	0.3495	0.18	0.5889	0.0775	2.9412	1.2378	0.0798	0.295	0.0766	0.1497	1.4165	0.8357	0.1328	0.2022	0.1856	0.2787	0.4398	0.7848	0.0478	0.1405	0.4625	0.3004	0.1457	0.0791	0.4675	1.8459	0.4072	0.1811	0.3034	0.2573	2.0994	0.0687	0.2834	0.4821	0.018	0.518	0.6698	0.4022	0.5912	0.439	0.0095	0.2544	0.7305
RNF139-AS1	0.3786	0.2287	0.6842	0.8522	0.2407	0.2637	0.5375	0.3249	0.3393	0.2315	2.5221	0.3759	0.2146	0.5233	0.1669	0.4305	1.3851	0.8705	0.1874	0.2846	0.2506	0.6186	0.866	0.8499	0.1785	0.4665	1.727	0.3828	0.2358	0.251	0.4539	1.4137	0.7097	0.3043	0.4775	0.2562	1.5459	0.0599	0.2887	0.6481	0.1008	0.6682	0.4515	0.2336	0.122	0.4035	0.0746	0.942	0.7881
AL031985.3	2.0545	0.3993	2.6455	1.3066	0.9205	0.5713	0.7408	0.763	1.0163	0.6842	0.7618	1.1892	1.3532	1.094	0.5276	0.8566	1.3627	0.6059	0.8288	0.5274	0.802	0.9351	4.4483	1.1642	1.3171	0.9927	0.8984	1.6104	0.9092	1.2986	1.2879	1.1272	1.6541	0.9114	4.9144	0.3862	0.9086	0.7764	1.1467	1.2259	1.0487	1.5967	0.4674	2.7702	2.3902	0.823	0.353	1.6621	3.767
MALINC1	0.8609	1.4404	1.5344	1.9476	1.6295	1.2473	2.2055	1.7229	2.0054	1.5438	3.5645	2.7419	0.8764	1.9178	1.1251	1.887	3.4264	1.6679	1.3379	1.3931	1.9857	1.5321	2.2382	2.8439	1.295	1.2744	2.4497	1.7296	1.7015	1.5492	1.756	2.9493	0.8579	1.2917	1.2367	0.5266	3.5562	0.1654	0.5863	2.037	0.3185	4.83	0.537	0.7989	0.8765	0.622	0.2131	1.6077	1.6709
ADAMTS9-AS2	2.3231	1.2896	3.1047	5.5718	2.359	1.7292	2.517	3.4415	4.6068	1.3411	7.0687	8.9955	1.4769	4.405	1.5228	3.0293	6.2056	2.7198	2.22	3.4457	2.8178	3.6249	7.5743	6.232	1.828	2.3978	6.0882	4.9773	2.099	2.8863	2.5304	4.9427	0.9291	1.8236	3.9557	0.1754	3.6104	0.245	0.4298	0.9481	0.1472	4.4012	0.2982	3.2909	4.646	1.2752	0.2546	0.507	2.6105
AC114763.1	0.3867	0.4034	0.5969	0.5092	0.6369	0.2791	0.2032	0.6523	0.8314	0.3318	0.732	1.3047	0.3155	0.583	0.2776	0.503	0.8104	0.1739	0.3208	0.3689	0.6209	0.5508	0.4741	0.6204	0.3307	0.3086	0.6855	0.4191	0.32	0.4688	0.1848	0.8657	0.6707	2.55	1.2422	0.5933	1.2272	0.181	0.5602	0.8098	0.2845	1.7217	0.6458	2.4289	0.6149	0.1001	0.1129	0.6284	1.4117
AC005034.5	3.4669	1.4864	0.897	2.6647	2.3407	2.2877	0.5725	1.7542	2.9047	2.0855	2.6691	2.7571	1.6001	2.7105	1.7774	4.6685	3.5289	1.3471	3.6983	2.1652	4.0558	1.2932	2.8943	3.0592	1.4643	2.2606	3.6483	4.3299	2.5242	4.0727	1.562	3.833	1.1338	3.0252	3.4999	0.9552	1.8112	0	0	1.208	0.3006	4.0644	0.091	1.742	2.8588	0.5641	0.053	1.1804	3.6159
AL353796.1	0.7691	0.8549	1.6605	1.341	0.7404	0.884	1.2182	0.8167	0.8083	0.9409	1.0641	0.6739	0.8564	0.9566	0.5316	1.0309	0.9551	0.7395	0.6972	0.9962	0.8804	1.3388	1.7927	1.2358	0.8804	0.9626	1.5737	1.3017	0.7907	1.2345	0.8235	1.3277	1.5216	0.8156	1.1106	0.6695	3.3855	0.7517	0.9077	1.679	0.4323	2.8089	1.8575	0.9482	0.5481	0.8111	0.1981	1.2389	1.1178
AL662884.5	0.4644	0.0984	0.6308	0.4805	0.1902	0.0804	0.2147	0.3133	0.2987	0.1214	0.5688	0.3275	0.2	0.3235	0.12	0.2032	0.1946	0.1608	0.1387	0.1624	0.164	0.4365	0.501	0.2732	0.2247	0.2446	0.5232	0.2214	0.186	0.2271	0.1465	0.3267	0.7088	0.26	0.2942	0.0672	0.4323	0	0.1614	0.9564	0.0376	1.1064	0.1706	1.2834	0.1787	0.1411	0.0398	0.1549	1.5426
RPP38-DT	0.1616	0.0951	0.4573	0.2786	0.1909	0.0777	0.5603	0.1363	0.3566	0.1369	0.7257	0.2499	0.0483	0.0893	0.0967	0.1813	0.5079	0.2664	0.067	0.1648	0.0865	0.1875	0.5448	1.1882	0.181	0.0709	0.4084	0.1338	0.1961	0.0898	0.7078	0.5684	0.3083	0.1028	0.1312	0.1298	0.8058	0.0693	0.7412	0.5109	0	0.5347	0.0742	0.2368	0.1178	0.2556	0.0721	0.353	0.2703
AC012063.1	0.3207	0.2707	0.4508	0.5252	0.4525	0.4096	0.4196	0.4934	0.5835	0.4197	1.0749	1.0726	0.3416	0.3507	0.3441	0.3589	1.0932	0.4488	0.3305	0.6349	0.3877	0.3405	1.0299	0.8968	0.341	0.3403	0.6109	0.6373	0.308	0.5914	0.4539	1.1159	0.5379	0.6863	0.7	0.0935	0.4453	0.1724	0.3319	0.7833	0.1284	0.4899	0.259	1.4478	0.5395	0.3044	0.132	0.4452	1.8496
AP001107.9	1.1214	2.0276	1.7812	2.1709	1.1113	1.5273	1.7353	2.7609	2.5835	1.4839	3.9655	2.9536	1.3148	1.7998	0.8569	1.6136	2.2174	1.1181	1.3506	1.2652	2.3234	1.9993	2.1953	2.0749	0.8264	1.54	2.4688	1.9048	2.3046	1.6884	1.7589	2.7997	0.2761	2.1866	1.9834	0.4142	1.7138	0.4889	1.1528	0.4167	0.2562	1.6041	0.7476	1.386	0.522	0.3262	0.2129	1.1855	1.4691
AC079142.1	0.7329	0.5526	0.5358	0.5688	0.8419	0.6282	0.706	0.6439	0.8666	0.7649	1.2717	2.9751	0.4111	0.709	0.5042	1.1437	1.5359	0.3587	0.7095	0.6542	0.711	0.505	1.7503	0.9207	0.4104	0.6299	1.3894	0.6675	0.403	0.7975	0.2809	1.9606	0.5535	1.1659	1.8604	0.5153	0.4823	0.2162	0	0.9724	0.3398	0.8084	0.2524	1.3043	1.736	0.1304	0.0817	0.3457	1.1427
AC073172.1	3.6022	1.5898	1.9222	5.5906	6.2828	6.0167	16.9526	1.9095	7.0582	0.7098	16.9545	9.0716	5.8651	5.5046	5.6882	0.6063	23.0238	16.4775	2.2629	9.7188	7.3539	4.7476	7.5181	15.7416	1.798	3.4781	21.8519	8.691	2.248	3.5454	14.6064	24.4385	0.2945	0	0.0627	0	0	0	0	0.0697	0	0	0	0	0	0	0	0	0.1409
LINC02166	3.7133	6.3292	5.2901	4.4381	4.6394	7.5316	8.7323	7.8287	3.6336	8.5521	2.6661	6.3558	7.2393	8.494	6.5712	8.0284	2.482	3.72	7.5427	4.4782	8.5836	8.8041	3.4536	3.1071	3.0973	5.5072	4.5773	5.0883	13.6927	6.6163	2.0191	2.7026	9.649	1.3035	8.1122	0.6945	8.0881	1.3186	15.7652	27.7599	4.469	3.0506	2.8812	18.2558	1.1758	5.8338	5.9263	15.4107	16.9435
AC004921.1	0.2516	0.3886	0.9254	0.1952	0.6935	0.2269	0.4362	0.2652	0.1785	0.137	0.6932	0.4668	0.7337	0.1564	0.2257	0.2117	0.7248	0.6997	0.4174	0.165	0.3534	0.3284	0.2827	0.5549	0.5916	0.1656	0.545	0.1874	0.2862	0.2795	0.6611	0.2212	5.8788	1.5205	0.7662	0.1516	0.4181	2.9143	7.9252	0.2556	1.336	0.333	0.9242	0.158	0.495	2.1489	2.5237	0.2998	3.0991
AL035411.3	0.9021	0.3185	0.9627	0.8533	0.7308	0.2418	0.5064	0.4999	1.0483	0.3742	1.2942	1.2674	0.4395	0.5984	0.5735	0.5206	1.3773	0.4461	0.3421	0.631	0.6001	0.5832	1.1586	0.9476	0.6581	0.5203	0.5584	0.5121	0.8444	0.6014	0.1355	1.3146	0.0492	2.263	1.3189	0.1864	0.0857	0.0995	0.0373	0.2445	0.0782	0.4094	0.0947	0.9389	0.8791	0	0.0276	0	1.3171
AC011477.2	8.8196	5.0551	7.9086	7.2291	7.759	7.3573	7.4142	10.0458	4.7672	4.6567	9.259	9.2456	8.5317	5.7936	5.7549	8.0975	8.2811	4.1065	7.0323	7.3109	6.8968	7.7759	16.4765	8.9279	9.6973	8.7469	5.9557	11.7205	6.4631	10.6915	7.2247	11.8864	4.5889	5.1014	14.0948	5.1083	2.4752	0.5898	3.1523	8.6913	2.5493	7.732	2.9456	12.5177	5.6097	1.7395	0.858	3.6852	13.7978
AC092295.2	5.6705	2.1367	4.2039	5.0093	3.9964	2.9916	3.6797	4.4744	2.6035	2.5278	5.3206	4.5535	3.8687	3.4371	3.2846	4.27	5.6636	4.1406	4.1819	5.19	4.3661	3.5789	3.8757	5.9497	2.8075	4.9191	4.0951	5.1063	3.2292	3.2427	5.4905	8.8073	3.6693	1.9411	4.5654	1.5588	0.882	1.5367	1.2969	2.4713	0.6039	0.9656	1.066	3.624	5.3942	1.1331	0.2484	0.5927	4.9025
LINC01896	11.7265	6.4927	5.5808	11.1954	2.813	5.3088	8.6873	13.9123	3.5294	7.3137	0.0326	2.7942	7.51	16.1546	4.6292	5.271	0.0279	0.659	10.1493	0.3728	3.3806	9.9511	2.1565	1.0975	4.0471	11.9306	0.0577	3.389	7.0826	5.005	2.9418	0.0938	0	0	0	0.0321	0	0	0.0772	0	0	0	0	0	0	0	0	0	0
AC079414.3	2.2021	1.3831	2.3488	2.4975	1.2342	0.8252	3.0349	1.5	1.6424	0.8916	6.3797	2.3575	0.7601	1.4749	0.9727	1.7108	6.1678	3.0366	0.8433	2.4809	1.3259	2.3221	3.3314	4.4219	1.7642	2.7135	9.2666	2.4822	1.349	1.5529	5.231	5.7354	2.9085	0.97	2.167	0.4594	11.052	0.5451	11.2256	3.4429	2.1421	6.2779	2.1392	2.2874	0.8148	3.7383	1.2236	8.1751	2.3188
WDFY3-AS2	4.2573	9.9063	4.7463	6.4619	11.871	9.5632	11.4786	9.1775	11.3114	10.4757	10.193	9.3921	3.9977	7.5186	7.3827	12.5385	14.2767	7.7943	9.5816	8.7648	10.329	7.4838	8.1053	10.6287	6.1058	5.3044	9.3732	8.6844	10.0076	7.8171	4.5248	11.1412	3.8022	6.4157	5.0788	1.3974	5.3548	0.4064	2.5296	18.5293	2.4205	10.7216	0.8156	6.6678	6.0143	2.4724	0.9714	7.1542	9.2606
AL596244.1	3.2003	2.124	4.1202	3.5387	2.5689	2.8651	2.1461	2.7504	4.0902	1.8622	5.326	5.6892	2.0718	3.3424	2.034	2.8168	8.3959	2.3709	3.0707	3.3215	3.7559	3.3914	4.9693	7.2035	3.0204	4.1707	5.5309	3.3371	2.3568	3.1626	4.6548	7.0684	4.4742	0.9171	9.1525	0.7951	7.6345	2.0912	3.2909	3.873	0.7909	4.6401	1.5033	3.8973	3.3223	1.7391	0.464	1.3973	2.5527
ARHGAP31-AS1	0.5178	1.0447	1.256	0.8419	1.1071	1.0144	1.1116	0.9358	3.6386	1.3426	2.3557	1.6472	0.7966	1.1655	0.5841	0.8093	2.0153	0.8231	0.6137	1.0996	1.069	1.0945	4.1567	1.6319	0.6959	0.909	1.7629	1.6903	1.1445	2.055	0.5832	2.6022	0.4234	0.2824	6.5793	1.4266	5.2875	0.4761	0.7501	7.8183	0.898	10.6725	2.5818	5.9471	0.2588	1.0532	0.95	0.9696	7.6284
AL354863.1	0.869	0.3877	0.735	0.5335	0.5491	0.4273	0.4194	0.7006	0.2258	0.4367	0.269	3.9071	1.1826	1.4332	0.3016	0.4983	0.3602	0.2125	0.5942	0.1336	0.161	0.6316	1.0946	0.6179	0.2823	0.7711	0.0828	0.2656	0.2955	0.4775	0.2761	0.5039	0	1.288	0	0	0	0	0	0	0	0	0.0088	0.012	4.4595	0	0	0	0.0261
LINC00571	0.8521	1.0633	1.4634	1.3984	1.5044	1.5692	1.6982	1.0903	2.0011	1.1732	1.1876	1.3903	1.0811	1.6324	1.3286	1.3601	1.3546	0.3269	0.8045	1.2845	1.4153	1.4065	1.7171	0.9074	0.7502	1.1606	1.0822	0.8465	1.6312	1.1754	0.5405	1.7571	1.1211	0.3739	3.0429	1.0271	0.5373	0.2648	0.3405	1.6323	0.2081	0.4667	0.2429	1.5502	2.3127	0.5857	0.0786	0.1401	1.3139
LINC01094	0.439	0.2942	1.3251	0.143	0.3714	0.3227	0.4041	0.1577	0.1307	0.4013	0.1792	0.264	0.6858	0.3573	0.1517	0.2463	0.2811	0.2714	0.2631	0.1493	0.3916	0.5307	1.7724	0.2033	0.8085	0.2355	0.1761	0.6623	0.5253	0.7769	0.2137	0.1716	6.4674	1.9966	3.12	0.3234	1.0405	2.2918	2.4847	1.6523	1.5873	1.797	1.1723	5.9945	0.6328	1.3504	0.783	0.9106	8.0422
AC092614.1	0.7617	0.1345	1.6094	0.7356	0.88	0.4398	0.4109	0.985	1.7292	0.3318	1.4305	3.9576	0.7292	1.2211	0.5467	1.3249	0.7449	0.3139	0.4634	0.5328	1.0192	1.0165	2.9676	0.5228	1.2966	0.7577	1.3202	1.3117	0.7395	0.7336	0.1335	0.8932	0.775	1.0339	3.0935	0.2448	0.3376	0.0654	0.2207	0.1376	0.1027	0.8066	0.2798	0.0638	1.3323	0.3374	0.1359	0.4841	1.622
SNHG1	8.825	6.322	11.4368	9.7805	6.6032	2.7021	9.6498	5.8342	7.4569	4.1108	23.7821	11.3703	2.953	6.344	2.5871	4.8732	14.8144	11.2984	3.5404	3.5785	4.1166	8.1667	17.7709	15.5778	6.2813	3.6027	20.0516	6.5495	6.0952	6.7444	11.123	13.968	10.7139	10.5938	14.6761	9.1377	30.9434	4.5051	18.122	9.705	2.2937	23.608	27.7226	4.8783	6.9045	9.6126	1.6424	21.0323	12.0433
AL158071.4	1.0966	0.4445	0.456	0.9147	0.5112	0.7269	0.6338	0.67	0.5398	0.5524	1.6447	0.4984	0.5122	0.4918	0.3695	0.8099	0.9966	0.5119	0.7242	0.5871	0.7996	0.6233	0.7545	0.8064	0.376	0.5795	0.7516	0.7448	0.5398	0.4725	0.5588	1.673	0.4697	0.0854	0.6953	0	0.6882	0.0288	0.3728	0.3487	0.1472	0.2518	0.0822	0.7872	0.597	0.2124	0.0659	0.1067	0.3881
AC034139.1	0.3665	0.4745	0.8298	0.8596	0.5004	0.5996	0.5932	0.8655	1.2944	0.7628	1.8257	2.1992	0.5482	0.5268	0.4911	1.0077	2.0995	0.7855	0.4663	1.0897	1.0005	0.6806	1.7026	1.2219	0.3941	0.4504	0.9	0.8497	0.5337	0.5431	0.8349	1.2035	0.1865	0.653	1.2207	0	0.4062	0.0315	0.177	0.2318	0.0989	0.2264	0.0224	0.7367	0.2565	0.0696	0.0131	0.2621	0.9812
AC104779.1	1.8841	0.5543	1.5402	0.5415	0.742	0.6043	0.8469	0.971	1.5842	0.304	1.5384	2.7192	0.8454	2.4302	0.4508	0.7047	0.7677	0	0.6079	1.0067	0.9244	0.6377	2.1174	2.0012	0.7033	0.0919	0.6803	0.4159	0.4763	1.0468	0.5502	1.6569	0.7988	2.1311	1.1477	0.5047	0	0	0.3032	1.2765	0	0.5542	0	1.9723	1.19	0.0994	0	0.3742	3.3433
MANEA-DT	0.3663	0.2695	0.6681	0.5896	0.1603	0.3525	0.1412	0.2746	0.3465	0.1773	1.3212	0.3777	0.1461	0.5063	0.2045	0.4454	0.981	1.082	0.2364	0.2313	0.4248	0.4606	1.3724	1.1374	0.3282	0.3216	0.9701	0.5459	0.2038	0.4297	0.4814	1.9331	0.6601	0.3108	1.0167	1.1775	1.1164	0.0262	0.3243	0.9928	0.1647	1.0506	0.4299	0.6647	0.3382	0.483	0.0545	0.6063	1.6345
AC011476.3	2.1165	1.0379	2.2436	2.2594	1.0056	0.6062	0.466	0.9349	1.6207	0.6341	3.9501	1.7767	1.417	1.755	0.7475	1.4985	3.0977	0.7476	1.0034	1.4981	1.3486	2.1638	2.7939	2.2727	1.1287	1.5334	3.6392	1.602	0.9173	1.12	1.2361	3.25	2.8841	7.4814	5.976	0.8909	2.1221	0.5189	0.4866	1.7753	0.102	3.7352	0.216	4.5155	2.0567	0.2232	0.2157	2.442	6.1624
AC010976.1	0.2094	0.0739	0.4172	0.3901	0.132	0.0846	0.1356	0.1484	0.3566	0.1399	1.3852	0.5441	0.1053	0.4515	0.006	0.2327	0.4389	0.2589	0.0626	0.2271	0.1278	0.401	0.8473	0.3696	0.1126	0.1985	0.8712	0.2746	0.1449	0.2793	0.2642	0.6041	0.2717	0.2772	0.1939	0.101	1.1837	0	0.1213	0.1703	0.0678	0.3437	0.1385	0.1052	0.1465	0.2386	0.0045	0.569	0.4205
AC007637.1	4.058	2.7312	5.799	10.3917	4.6747	3.6975	1.9349	7.1011	11.7076	2.9461	19.6323	12.3305	3.0955	7.6552	5.2792	6.7025	19.878	2.9474	5.4711	8.2494	4.8461	6.6665	7.7528	7.9821	4.908	7.0794	12.4183	4.1322	4.1087	3.8329	3.8661	16.238	3.387	4.4539	4.8205	4.9525	3.963	1.1753	1.2491	6.5983	1.129	19.7393	0.8852	7.4551	7.1867	0.7222	0.2443	1.9343	9.4897
DLEU1	0.2439	0.2814	0.2326	0.1907	0.2723	0.2592	0.2531	0.3288	0.1653	0.2774	0.3457	0.3457	0.1327	0.1656	0.1723	0.2537	0.3018	0.235	0.2326	0.225	0.2359	0.2273	0.3885	0.3897	0.2013	0.177	0.2496	0.2595	0.1975	0.2838	0.1615	0.304	0.4067	0.2932	0.5381	0.1273	0.5076	0.0939	0.3449	0.3903	0.1107	0.6761	0.2222	0.3257	0.2486	0.1476	0.0843	0.2403	0.6905
AC012360.3	1.6462	0.7915	1.6058	2.1048	1.0226	0.908	1.3304	1.0497	2.0509	0.7482	5.3274	2.558	0.8528	1.3872	0.8069	0.9574	3.8424	1.3402	0.8772	1.6149	0.8596	1.4444	2.4366	3.1099	0.9352	0.9868	3.8564	1.3695	0.9135	1.041	1.8642	3.8135	1.4554	3.7638	2.185	0.7905	2.8476	0.2412	2.0162	2.4482	0.2573	3.3303	0.8727	1.0087	1.0651	0.8765	0.2578	3.397	3.945
AC011899.2	0.7481	0	0.6775	0	0.2357	0.432	0	0.1262	0	0.0543	0	0.0694	0.2686	0.062	0.0537	0	0.0784	0.185	0.0621	0	0.0601	0.0651	0.5045	0.11	0.3016	0	0	0.1486	0	0.4157	0	0	4.4245	0.7616	0.4558	0.0902	1.741	2.1187	5.8518	0.2027	0.4541	0.198	0.7558	0.2819	0.3926	1.0652	2.0015	0.0891	2.253
AC105389.2	0.2122	0	0.9609	0.549	0.0836	0.3063	0.368	0.5369	0.6023	0.1541	1.4296	1.3784	0.8571	0.5279	0	0.3572	1.0007	0	0.3522	0.7423	0.3408	1.0159	0.477	1.0924	0.2852	0.1863	0.4598	0.5271	0.676	0.4717	0.5578	0.3733	0.2024	1.0803	0.6464	0.6395	0.1764	0.1366	0	0.1438	0	1.2641	0	0.1333	0.464	0	0	0.7587	0
TEX41	0.6065	0.4456	0.4427	1.5759	0.2429	0.6106	0.8823	1.1116	0.621	0.4478	0.3925	0.1039	0.5087	1.3016	0.6109	0.8498	0.1823	0.6603	0.5204	0.4715	0.4689	0.9298	0.5073	0.4941	0.2848	0.7199	0.4032	0.4177	0.4689	0.4653	0.2762	0.1515	0.0197	0.1732	0.2792	0.7477	0.6502	0.0133	0.1547	0.0117	0.007	0.7549	0	0.0433	0.755	0.0049	0.0037	0.6427	0.4151
AC021851.1	0.2697	0.1298	0.3607	0.4312	0.1352	0.1415	0.4817	0.3721	0.2319	0.1602	0.9608	0.4549	0.132	0.3049	0.088	0.2682	0.7449	0.697	0.183	0.1715	0.2362	0.4694	0.9367	0.685	0.0988	0.2797	0.4249	0.341	0.0892	0.1362	0.3866	0.6468	0.4209	0.4055	0.9557	0.1773	1.5077	0.0316	0.8877	0.1661	0.1488	0.4218	0.4278	0.0308	0.1286	0.4654	0.0262	0.555	0.3356
LINC01521	2.3994	1.4469	3.4151	3.4167	2.9192	2.3147	1.73	2.5043	3.8652	1.9489	7.478	8.2657	2.5797	2.9549	2.3873	2.4193	6.4223	1.6447	2.8777	3.739	2.6893	2.4813	6.8348	5.4853	2.3944	1.8559	4.4779	4.6731	2.227	3.6167	2.7472	7.7722	2.4021	6.3788	12.3015	0.5727	0.5529	1.0092	0.8259	2.5753	0.8172	1.3207	1.6583	4.8047	2.6179	0.699	0.7246	0.1415	14.0489
AC108463.2	1.1204	0.4945	1.395	0.2318	0.353	0.4043	0	0.0945	0	0.0813	0.6861	0.5197	0.4022	0.7432	0	0.0943	0.2348	0.1385	0.093	0	0.1799	0.3901	3.2737	0.1648	0.9034	0.295	0.4855	0.5565	0.4079	0.6225	0	0.3941	0.855	2.8514	11.0568	2.836	0.3725	0.7211	0	0.4554	0.2267	2.8176	0.4116	1.8296	0.294	0.1063	0.0599	0.267	2.5561
AC007405.3	4.3061	2.8051	1.9245	6.083	5.7574	3.0734	6.759	3.8325	9.349	2.6763	12.0273	9.052	1.5258	2.7274	3.5242	2.0461	7.8751	5.0093	2.6235	4.9044	3.5719	3.0564	3.5714	6.3796	1.9218	2.3989	7.3326	3.4255	2.5452	1.9246	4.8442	7.3225	1.3035	2.568	10.8994	3.7923	4.9393	1.1454	1.6572	3.7033	1.1092	7.8239	3.5609	2.5349	9.5192	1.0256	0.5016	3.2189	4.2633
AC008764.8	0.2548	0.2249	0.6154	0.7207	0.1606	0.2207	0.2749	0.3725	0.4982	0.185	5.0356	0.6147	0.2744	0.6199	0.1341	0.3575	1.4597	0.7561	0.1128	0.3268	0.3001	0.414	1.1074	0.7246	0.1598	0.164	1.4355	0.3207	0.3556	0.4153	0.4912	2.4802	1.2641	0.3675	0.6831	0.471	4.1232	0.1312	0.3937	1.3582	0.0687	1.5966	0.7802	0.4055	0.3269	0.645	0.0636	1.1337	1.2558
AC116407.2	1.0735	0.1421	1.7011	0.8886	0.6342	0.1162	0.8686	0.7242	0.7108	0.1948	2.6296	2.6394	0.289	0.4451	0.2312	0.1355	1.9122	0.929	0.2227	0.2347	0.2155	0.4204	1.5683	0.7104	0.2885	0.2827	1.7443	0.6932	0.4396	0.2386	0.5643	2.1714	1.7408	0.683	1.0463	0.7117	13.7401	0.6218	4.0429	1.6	0	20.0344	10.5989	1.1462	0.7041	3.7191	0.4021	15.2864	3.7227
AL133371.2	1.7271	1.8016	7.1086	1.2996	1.113	0.3399	1.2704	0.7944	0.1485	1.9377	0.5769	0.7284	1.5499	1.0415	0.7888	0.7928	0.658	0.7764	1.3026	0	1.7647	0.9566	6.705	1.1545	3.3759	0.1378	0.6803	2.0277	0.8574	2.4426	0.8253	0.2762	9.2855	1.1988	2.4868	0.9462	1.044	2.6274	5.2308	1.2765	1.7472	1.0391	1.1536	1.775	2.197	1.0432	1.1761	0.9355	18.6268
AC010642.2	0.682	0.4287	0.7603	0.7591	0.2605	0.2983	0.7167	0.5142	0.5376	0.3526	1.9364	0.8341	0.3338	0.5655	0.2225	0.5566	0.9203	0.5238	0.3258	0.3162	0.5807	0.7105	0.9058	1.0486	0.5416	0.5624	0.8507	0.657	0.395	0.4708	0.7061	0.5998	0.966	0.5391	0.6925	0.7598	3.195	0.6252	0.6586	1.1342	0.2195	1.5592	0.6169	0.4803	0.3525	0.6866	0.1659	1.1821	0.8676
AL358472.4	2.8606	0.8034	3.0172	3.0943	1.2802	0.8915	2.2545	1.6997	7.0108	1.4632	4.061	5.5495	1.1669	2.372	1.0266	1.2585	3.8148	2.0094	1.0249	1.7054	1.0961	2.2634	6.1373	3.3465	1.5726	0.856	3.5213	3.2294	1.065	1.5894	3.0756	3.6593	1.1163	7.4459	4.5942	1.0187	2.7018	2.0085	3.2961	1.9381	0.7235	5.2492	1.4331	1.5517	1.7058	2.1598	0.5566	2.1692	7.1197
AP000766.1	2.0292	2.4702	1.729	2.4341	3.0738	1.6496	2.1007	2.1062	1.9617	2.3798	3.1819	1.6552	2.0112	2.1449	1.5686	2.2239	3.1076	2.3709	2.3219	2.2227	2.8734	2.0088	3.9596	3.0171	2.2026	1.9476	2.8021	3.6664	2.0802	2.6514	2.0805	2.7652	1.7868	1.206	1.5894	1.1827	3.4102	0.1435	1.2436	2.5532	0.7557	5.7851	1.1674	1.8348	2.0965	0.5292	0.2386	2.3251	1.8315
VIM-AS1	3.1723	0.629	3.4867	1.4984	0.851	0.9291	1.9929	0.7755	1.7831	0.5674	2.6748	9.0859	0.8665	1.2199	0.627	0.6771	3.2035	2.2452	0.782	0.7638	0.849	1.2205	5.8385	2.4003	1.4519	0.5852	3.9345	2.5806	0.3347	1.8648	3.1416	2.8303	3.8154	1.2286	2.2406	0.9144	7.8717	0.8581	2.231	3.4887	0.6279	4.4728	0.8868	1.7615	2.1311	1.2001	0.4182	2.301	2.7272
AC025171.2	0.4392	0.2386	2.2563	0.7428	0.3925	0.3414	0.3515	0.4416	1.3023	0.3066	3.1553	3.0014	0.4017	0.8475	0.3031	0.5403	2.8675	0.637	0.3504	0.6425	0.7188	0.8822	2.3541	1.2546	0.6697	0.43	2.324	1.1328	0.3536	1.2295	0.6438	3.1793	3.1422	2.3001	4.2295	2.4434	8.7892	0.5545	2.4714	1.8541	0.8887	6.7302	1.1404	7.1618	0.4284	1.7157	0.3299	3.3818	8.0782
AC009403.1	3.5455	4.6341	3.1128	2.8924	2.9001	3.6907	4.466	3.6608	2.7088	5.544	4.1198	4.5969	2.1416	3.788	2.659	5.528	4.1674	2.6131	3.1113	2.325	3.6858	4.5695	4.8018	3.1419	3.9095	2.3141	3.3975	3.3417	4.985	4.3944	2.1503	3.5178	4.1191	2.1113	3.5721	0.9314	6.5736	1.4335	5.1028	10.871	0.7817	3.9408	7.1807	3.9969	2.5244	3.9262	1.5323	3.3312	8.3587
AC009113.1	6.0274	3.2022	7.0791	7.1161	5.6109	4.1456	7.2292	5.1627	6.4343	3.8957	11.0619	10.9391	3.2896	3.8072	4.0008	4.6752	11.8391	7.148	4.4835	7.4178	5.3548	4.1442	11.5514	7.0581	3.0978	4.7267	8.1462	6.7951	3.6112	6.1519	8.2929	10.6016	4.7221	4.4241	13.0758	2.0953	9.3911	1.9944	6.4317	16.8207	1.491	6.7025	4.0261	13.4576	3.5859	7.4966	1.5671	8.2182	21.8299
AC007383.1	3.2142	1.8914	3.3855	3.0485	1.9692	2.1265	3.8701	2.8612	2.8715	2.4307	6.0691	3.1479	1.9631	2.184	1.3778	2.4797	4.8179	4.2497	1.4075	1.9907	1.6128	2.4867	6.3214	5.1866	1.7398	2.4295	3.772	3.0158	1.7064	3.5717	4.4584	4.8683	5.621	2.67	8.2673	6.1343	10.4632	2.7009	4.7852	7.4403	1.671	6.9725	5.9862	4.318	2.6158	4.7034	1.5526	8.937	6.6406
AC006116.9	0.5123	0.1467	0.5798	0.7306	0.4907	0.2798	0.2241	0.5137	0.2619	0.3216	0.6613	0.4239	0.2236	0.5855	0.3379	0.3962	0.4352	0.2567	0.471	0.4116	0.5113	0.7833	0.5913	0.5294	0.3163	0.4861	0.4199	0.5639	0.378	0.3077	0.2183	0.7793	0.1057	0.1938	0.4048	0.2336	0.0921	0	0	0.2626	0.028	0.2382	0.0127	0.2435	0.3148	0.0657	0	0	0.2906
VPS13B-DT	1.4616	0.6347	0.7338	1.744	1.2256	0.8337	1.6623	1.2625	1.5164	0.8643	2.9741	2.2857	0.6135	1.1729	0.6345	0.8928	1.865	0.9327	0.9389	0.8657	0.6814	1.1388	1.3512	1.3868	0.5544	0.9105	1.711	1.1242	0.7831	0.6811	1.549	1.9696	0.3598	0.795	0.9766	0.3978	1.3324	0.3945	1.0757	1.2937	0.2385	0.3744	0.6279	0.8736	1.0309	0.537	0.2207	0.3793	0.7638
AC093297.2	12.5806	9.0975	10.8981	12.4855	11.2963	10.1386	14.2452	8.5836	8.8992	10.0787	10.6917	6.1425	7.1757	8.227	7.9769	11.1283	11.7793	9.8172	10.1945	8.691	9.9971	8.0607	17.5184	12.6763	9.4638	9.7389	11.5621	15.6321	8.9462	10.6582	8.8684	15.2897	15.4992	6.3944	15.6854	7.8032	28.6558	3.2578	9.7226	13.6424	5.5844	23.2302	12.0937	9.9059	8.5647	6.8584	3.091	26.3117	13.8074
AC104825.1	8.8654	6.5462	6.9793	8.9963	9.9599	7.8646	9.0651	6.1704	7.1765	6.6837	10.4754	2.9527	5.916	7.4101	4.7214	8.9081	11.8496	4.8478	8.5931	6.7826	11.4175	6.1828	12.4858	9.0054	4.3722	9.3904	8.4954	9.4567	7.0987	8.399	9.8575	10.4455	6.3153	4.7368	11.4245	1.2672	5.2901	1.1705	3.622	6.4683	0.9055	1.2223	0.8612	3.034	2.0253	3.4388	1.2467	2.7934	4.2008
CYP51A1-AS1	0.0798	0.0939	0.1807	0.289	0.1676	0.0864	0.3537	0.1907	0.4782	0.2608	1.1242	1.1478	0.1074	0.1985	0.2864	0.2911	0.7248	0.3125	0.1766	0.221	0.1602	0.2431	0.2691	0.7825	0.143	0.2569	0.3458	0.1982	0.1695	0.2217	0.2098	0.7019	0.1523	0.2539	0.2431	0.016	0.0884	0.0171	0.1734	0.2523	0.1211	0.1056	0.0855	0.1003	0.1629	0.0505	0.0071	0.0159	0.2185
KANSL1L-AS1	0.4968	0.2361	1.0813	1.1465	0.2408	0.2206	0.53	0.3545	0.7771	0.2497	2.4571	0.8154	0.3772	1.109	0.1234	0.6593	1.061	0.3307	0.2695	0.6348	0.3988	0.9811	1.8466	1.7421	0.1284	0.6205	2.3594	0.4935	0.4173	0.4671	0.4519	1.445	0.5832	0.3647	0.7449	0.4145	3.0806	0	0.3598	0.1812	0.116	2.3013	0.544	0.48	0.3342	0.5078	0.0102	1.7075	1.1856
AL353804.1	3.0705	0.8131	2.6646	1.4826	0	2.2899	2.8393	2.0715	3.9694	1.4118	4.5128	4.6531	1.9289	1.6974	1.3958	3.5317	3.968	1.7715	2.1229	2.3268	1.9721	2.4943	7.5915	5.2683	0.6877	1.7968	1.5522	3.2538	1.3972	3.0708	1.8829	6.4808	1.1716	4.4283	5.1127	0.8636	0.8507	0.3952	0	1.2482	0.4142	3.3868	0.94	3.0856	3.67	0.4857	0.3286	0.4879	1.8681
AC007255.1	0.8969	0.6221	0.9065	1.6572	1.2868	0.7629	1.0368	1.6479	2.0605	1.093	3.8057	4.9336	0.6324	2.4968	0.4369	1.1053	3.4571	1.0693	0.4252	0.8963	0.7972	1.5334	1.512	2.6382	0.904	0.956	1.9432	1.082	1.3702	1.2459	1.1786	2.1974	0.1833	1.6713	0.5854	0.1931	1.8637	0.1649	0.2784	0.7379	0.2268	1.908	0.1177	0.161	2.3253	0.1216	0.2914	1.0688	0.7601
FGD5-AS1	103.649	94.4807	115.044	109.611	137.047	96.1872	111.704	99.8679	125.67	95.8795	149.39	242.179	68.3245	108.08	69.7292	102.104	191.207	84.2184	96.5381	100.596	112.396	90.0022	167.464	184.838	108.058	72.047	131.101	141.278	95.8212	104.326	87.8483	168.373	129.995	145.222	146.809	88.2333	128.176	22.0663	29.701	120.622	30.5951	202.55	59.1089	120.506	110.293	35.9882	15.9906	31.9994	131.859
AL031429.2	8.4638	9.9193	4.1863	30.9077	26.0508	12.1143	29.6788	16.7947	39.3577	15.2841	49.567	7.7208	5.7446	18.4008	16.9997	15.324	27.872	30.5119	12.0381	28.5444	16.1025	15.9712	8.153	25.5225	7.6465	13.6097	19.8779	14.9798	13.8524	7.6664	27.6649	29.899	0	5.4305	0.0867	12.0022	0	0	0	0	0	0	0	0	23.3261	0	0.0761	0	0.0649
TMEM161B-AS1	0.7612	0.4506	1.2954	2.0736	0.8043	0.4187	1.1894	0.984	1.3954	0.4783	4.9333	2.0104	0.4994	1.4191	0.5398	0.9234	3.255	1.5966	0.5902	1.4528	0.8577	1.4062	2.6047	2.2332	0.4427	0.8629	2.7354	1.2413	0.6725	0.7423	1.3176	4.1621	1.0166	0.8852	1.5207	0.7894	6.6562	0.2957	1.5988	2.0576	0.3678	2.6683	1.0427	0.9859	0.7312	1.2021	0.2037	2.3365	2.9572
NIFK-AS1	3.9189	2.2636	3.9963	3.8398	3.5207	2.6915	4.2793	3.145	3.5361	2.7205	7.1223	7.54	1.9934	2.5682	2.8387	2.7358	9.0355	4.4988	2.9967	3.5686	2.7185	2.7585	7.8341	6.029	2.3905	2.8216	4.2647	4.0906	2.301	3.1105	5.2683	6.9723	4.6512	4.0332	7.58	2.0244	9.2311	1.3134	4.4471	6.3134	1.7722	10.4698	2.2641	5.5579	2.9377	2.7169	1.6186	5.2832	6.7736
AC013731.1	0.2091	0.2769	0.1775	0.9195	0.3294	0.1886	0.7251	0.3086	0.6923	0.0759	4.61	0.776	0.0469	0.4768	0.1876	0.22	1.8623	1.4865	0.1301	0.4571	0.3358	0.2275	1.2925	0.9994	0.2108	0.3212	1.4723	0.5713	0.1903	0.1743	1.0991	2.2068	0.7978	0.4657	0.8917	0.5671	6.778	0.0673	0.2272	0.7083	0.3173	1.0379	1.5844	0.6567	0.7315	0.8932	0.1119	2.118	0.7633
AC093583.1	5.2533	21.4121	20.4185	41.2252	13.996	30.206	38.2868	39.6606	52.0674	29.7256	33.4958	8.3504	14.0914	70.8345	50.0024	34.2161	13.8623	38.2038	17.4984	55.0013	10.7454	42.7644	4.5581	32.0397	14.7943	26.6158	36.906	18.4007	39.3737	10.4304	45.6832	8.7984	0.1105	0.0737	0.0706	0.0698	0	0.0497	0	0.0523	0.1368	0.0256	3.0156	0.0243	9.5266	0.2017	0.0413	0.046	0.2996
AL139274.2	0.2796	0.1481	0.3292	0.7754	0.3084	0.1049	0.3491	0.2452	0.6454	0.1705	1.3151	0.934	0.1305	0.3432	0.2408	0.2165	0.7735	0.2627	0.3155	0.3814	0.2155	0.5549	0.5279	0.6086	0.2104	0.2062	0.7754	0.3556	0.2341	0.2486	0.4409	1.2	0.2347	0.3558	0.5042	0.1887	0.2603	0.0144	0.2916	0.3183	0.0905	0.3701	0.1849	0.4496	0.4108	0.1486	0.006	0.1599	0.6941
AL596325.2	0.1828	0.8068	0.8277	2.0806	0.648	0.4618	0.4226	0.6938	1.5563	0.3318	6.8291	1.7809	0.9844	2.8044	0.3936	1.8463	0.9577	0.339	0.2275	0.7992	0.8072	2.148	1.4381	0.941	0.3685	0.7221	1.5843	1.1805	0.2496	0.9141	0.7207	2.4116	0.3488	0.8142	0.7796	0.6611	0.4558	0	0	0.2477	0	0.4839	0.2519	0.5741	0.0799	0.1735	0	0.3268	0.5005
AC022613.2	1.4952	1.2636	2.1965	2.3699	1.6037	1.3776	1.3973	2.334	2.7384	1.455	1.7923	3.0401	1.3704	2.1103	1.2787	2.6774	1.6666	0.6686	2.481	1.0292	1.4558	1.5782	3.5036	1.5907	1.539	2.0384	1.7231	2.1175	1.6793	1.8029	1.0869	1.5108	1.0924	4.1292	2.2868	0.3451	1.2691	0.819	1.2442	2.7157	0.6758	3.2002	0.5551	1.7583	0.9738	0.6341	0.2894	0.834	2.2064
LINC01150	0.5686	0.2196	1.3273	0.0368	0.2799	0.1795	0.4518	0.1498	0.0336	0.2064	0.0435	0.3297	0.4783	0.1768	0	0.2093	0.5213	0.3075	0.2064	0.0932	0.2282	0.2474	0.5591	0.1045	0.6208	0.2183	0.3079	0.6707	0.194	1.2636	0	0.125	2.2371	1.1757	0.8659	0.1285	0.4135	3.019	1.8015	0.2889	0.3595	0.4233	0.2937	0.5803	0.4662	0.8432	0.5514	0.127	1.4593
AC005070.3	1.0816	0.2772	1.0268	1.101	0.4809	0.4281	0.363	0.8092	0.5941	0.304	2.0726	0.8417	0.407	0.839	0.4758	0.4698	0.7312	0.6902	0.579	0.4271	0.4202	0.8806	0.9803	0.4618	0.6799	0.6738	0.8693	0.7626	0.4604	0.5622	0.4126	1.1967	0.9319	0.4884	0.5314	0.4626	1.4499	0.0449	0.8086	1.1346	0.1235	1.0391	0.2083	0.767	0.3509	0.2649	0.14	1.3512	1.3373
AC006504.7	4.4342	1.3474	5.0191	4.0615	2.5766	2.0985	4.2853	1.7165	2.4067	2.3748	4.8968	2.2931	1.5657	2.9536	2.087	2.6919	3.656	5.3921	1.1459	2.9873	2.0426	3.4165	6.0453	4.8108	2.1491	2.3608	5.8271	3.0331	2.1832	2.181	2.2926	6.3929	7.6274	4.1626	3.9855	3.8553	7.3709	1.965	4.7383	14.8733	2.5004	8.9482	11.7506	0.9131	3.1151	2.7599	1.0113	10.8278	6.2358
AC011481.1	1.2787	0.1129	2.171	1.7199	0.3022	0.1846	0.739	0.7548	0.8467	0.0928	7.8305	0.5932	0.3443	1.0603	0.1836	0.9685	2.9475	1.1066	0.1061	1.3416	0.9239	1.4468	1.7244	2.0685	0.1718	0.5612	2.4932	0.7622	0.4655	0.8525	1.3442	6.2973	1.9515	0.4881	1.5579	0.1541	9.1396	0.3292	2.2226	2.7721	0	3.8927	1.9965	0.4819	0.1118	1.9419	0.0684	2.895	2.1004
MAPKAPK5-AS1	9.0437	4.1796	11.6515	8.4899	5.5251	4.7122	11.3545	7.7384	6.7881	5.7756	13.0038	17.9141	4.5133	7.2065	4.8869	4.9752	14.4991	9.6172	4.8436	5.0016	5.0411	7.7049	17.5176	11.8081	4.6045	6.1311	10.5773	8.97	5.5675	6.7814	10.8213	11.2771	12.4	13.5107	15.6768	6.7887	18.6265	7.5906	25.7525	14.2667	4.5522	17.3425	15.721	8.8482	8.3723	7.635	3.3834	14.9999	11.9035
AC010247.1	0.2573	0	0.8155	0.1065	0.2837	0.0743	0.119	0.0434	0	0	0.1261	0.1432	0.2771	0.0853	0.1108	0	0.1618	0.1909	0.1708	0.045	0.0826	0	0.347	0	0.6224	0.0903	0.1115	0.1534	0.0937	0.4003	0	0.0905	0.4909	0.2619	0.3762	0	0.2566	0.7949	0.8199	0.2092	0.2082	0.4768	0.1418	0.1293	0.225	0.0977	0.1101	0.1226	0.6105
NDUFA6-DT	1.0285	1.1035	1.5757	1.6146	1.1873	1.6318	0.9634	1.6974	1.6607	1.1909	3.1711	3.1343	1.2891	1.6249	1.1583	1.7536	2.4991	1.3702	1.692	1.3179	1.2315	2.1222	1.4947	2.2037	1.0486	1.3153	2.4204	1.2244	1.6785	1.7637	0.9787	2.3861	0.5582	0.3723	2.0201	0.4702	1.3412	0.8332	0.6935	0.865	0.3678	0.9037	0.9528	1.0024	2.3729	0.6144	0.0996	0.243	1.7154
AP000757.1	20.5574	13.8876	14.9179	27.4357	15.696	13.3349	19.0974	14.9435	19.8932	9.179	29.8127	12.3158	16.6378	19.6086	17.109	16.9831	23.7206	13.799	16.8991	14.7215	15.5423	17.371	17.7169	17.7597	10.6353	22.0575	12.0226	21.7073	8.4078	12.2628	15.5786	22.1831	0.9624	0.321	1.575	17.4062	4.9267	1.3394	1.1418	4.785	0.0638	6.8443	0.9556	0.6733	14.1735	0.4489	1.1135	1.1647	0.5179
AC074117.1	3.8962	1.6718	3.5986	3.2334	1.1509	1.8356	2.6741	2.6811	2.9049	1.8072	3.8442	3.0376	1.9911	2.0417	1.4468	2.8579	4.5077	1.6056	1.4816	2.2238	2.0962	2.9555	4.4091	2.7059	1.9817	1.8525	4.3379	3.4676	1.8469	2.7962	2.8089	3.8549	5.9104	7.4371	2.0439	1.8427	7.0389	1.0275	1.0974	6.8926	0.917	7.3955	1.9384	3.4328	1.7629	1.7849	0.456	3.3048	4.6792
SNHG31	0.3616	0.3671	0.9414	1.0102	0.8118	0.2218	0.2299	0.5184	0.7183	0.2494	0.4208	0.5536	0.4219	0.4948	0.6229	0.5022	0.4736	0.3129	0.3	0.7272	0.5806	0.4092	1.2598	0.6382	0.3159	0.4126	0.1567	0.5029	0.2633	0.4621	0.2376	0.4452	0.1725	2.2548	0.6168	0.1308	0.2104	0	0.5238	0.1225	0.0732	0.4308	0.1162	0.0681	0.759	0.3089	0.0677	0.0862	0.726
AL080276.2	0.1356	0.0239	0.0307	0.0982	0.0321	0.0196	0	0.0572	0.0385	0.0197	0.1661	0.1133	0.0487	0.135	0.0097	0.0228	0.0569	0.0335	0.045	0.0474	0.0218	0.0472	0.122	0.0399	0	0.0476	0.0294	0.1078	0.0741	0.0754	0.0713	0.1193	0.1553	0.0345	0.0826	0	0.1353	0.0175	0.0393	0.1287	0	0.1436	0.1121	0.0511	0.0593	0.0773	0	0.1131	0.1857
LINC00910	0.7499	0.647	1.0311	0.9074	0.9311	0.8715	1.1068	0.9576	1.4107	0.8674	3.2536	3.6047	0.5703	0.808	0.6143	1.0162	2.4816	1.0109	0.9315	0.852	0.7925	1.1099	1.4856	1.7571	0.5751	0.7996	1.946	1.0481	0.6478	1.0358	1.3362	2.1462	1.4549	1.6336	2.1371	0.6179	3.9017	0.5563	0.9942	1.2515	0.3643	2.4282	0.8911	2.379	0.7929	0.5188	0.433	1.0905	2.5209
AC104596.1	0.4654	1.16	1.0536	1.5013	2.6957	1.5017	1.7089	1.2468	2.5898	1.2323	2.8838	2.464	0.688	1.294	1.1398	1.3134	2.4384	1.0831	0.9313	1.1969	1.2529	1.4536	2.4615	2.6574	0.7726	0.769	2.4319	1.3872	1.3206	1.4907	1.3671	2.6486	0.4701	0.3832	1.0674	0.594	0.182	0.5991	0.2776	0.9645	0.3601	0.6523	0.1257	1.1349	0.9578	0.2599	0.1758	0.0979	0.9744
TDRKH-AS1	0.7687	0.1071	1.0532	0.6279	0.478	0.2044	0.7482	0.3412	0.4209	0.3818	0.7432	1.7641	0.2904	0.6374	0.1161	0.4426	0.8054	0.4501	0.2685	0.2122	0.2923	0.2113	1.0912	0.238	0.3262	0.2486	0.5259	0.3215	0.2209	0.4496	0.319	1.2097	0.849	1.0296	1.3801	0.6339	0.807	0.2083	1.9338	0.9319	0.2865	1.0174	1.4863	0.9147	1.3091	0.8448	0.3031	1.1088	1.2553
AC019205.1	0.3003	0.2495	0.5399	0.9048	0.327	0.2168	0.3165	0.406	0.5139	0.202	0.8818	0.7745	0.5589	0.7361	0.2378	0.3122	0.4582	0.4478	0.3335	0.4364	0.4042	0.4536	0.9828	0.7795	0.4155	0.2675	0.5454	0.588	0.209	0.5644	0.8938	0.7536	0.6909	0.1237	1.7489	0.2662	0.8884	0.1763	0.691	0.9097	0.1966	0.76	0.4665	0.0999	0.2356	0.4192	0.0969	0.4263	0.7699
AC104819.3	0.171	0.5282	1.2578	0.6191	1.1446	0.8637	0.0988	0.9371	0.8894	0.6206	1.1517	2.2207	0.8438	1.4885	0.6135	1.223	1.0748	0.7398	0.922	1.1211	1.0294	1.2648	0.7685	0.7543	1.1487	0.8253	1.6668	0.8492	0.7002	1.2348	0.4493	2.1049	0.3262	0.7614	3.0203	0	0.1421	0.2201	0.9906	1.5057	0.0865	0.5657	0.0785	0.9664	1.1961	0.0811	0	0.5093	1.7942
TTN-AS1	0.0941	0.0831	0.1987	0.1835	0.0827	0.0614	0.0669	0.0961	0.1267	0.0985	0.1928	0.1259	0.065	0.2191	0.0364	0.0868	0.182	0.1499	0.0916	0.0902	0.0697	0.1827	0.3172	0.2368	0.09	0.0651	0.2666	0.115	0.0823	0.1066	0.1189	0.2291	0.3314	0.1773	0.593	0.133	0.6527	0.0373	0.1232	0.3089	0.0348	0.7041	0.0814	0.0091	0.1345	0.2542	0.0271	0.6447	0.1948
NORAD	259.736	139.878	230.944	211.572	196.323	168.231	158.912	178.983	188.543	140.995	184.65	157.869	143.02	195.561	130.153	204.961	242.404	119.533	166.862	136.721	187.289	158.992	311.117	211.223	173.727	166.202	169.886	252.902	162.651	209.648	140.429	205.493	357.515	343.682	491.526	429.103	296.38	46.8994	182.415	494.582	69.7743	472.582	83.5586	362.495	196.355	125.739	39.1129	160.056	606.349
LINC00654	0.6855	0.3379	1.0799	0.6443	0.54	0.5319	0.317	0.4625	0.2756	0.3608	0.4618	1.1767	0.5024	0.559	0.2747	0.6058	0.6046	0.2472	0.3792	0.3147	0.9265	1.2033	1.6051	0.6049	0.6295	0.4463	0.4208	0.8456	0.5615	0.9205	0.7657	0.8541	1.3406	0.3344	13.0576	1.5976	4.4063	2.39	0.7034	3.2125	0.3468	5.2402	0.1049	9.4511	0.4047	0.4501	0.1926	0.9803	10.4792
[truncated: 274 more columns]
