# Supplementary material for: Cuproptosis-Related LncRNA-Based Prediction of the Prognosis and Immunotherapy Response in Papillary Renal Cell Carcinoma
Source: Int J Mol Sci. 2023 Jan 11;24(2):1464. doi: 10.3390/ijms24021464 (PMC9863050; doi:10.3390/ijms24021464)
Supplement: Supplementary file 1 [file ijms-24-01464-s001.zip › Supplementary Table S3-risk.TCGA.xlsx]

## Sheet: risk.TCGA
Table S3. The risk scores for all samples based on five key CRLs
id	futime	fustat	AC244033.2	LINC00886	AP000866.1	MRPS9-AS1	CKMT2-AS1	riskScore	Risk
TCGA-BQ-5878	5.30959	0	1.11137	3.27852	1.57749	0.252779	1.88792	0.341118	low
TCGA-BQ-7055	2.18904	0	0.208143	1.52015	0.888539	0.130536	1.26754	0.45291	low
TCGA-F9-A7Q0	1.09041	0	1.30824	2.57509	1.74648	1.97768	2.55252	6.9229	high
TCGA-Y8-A8S1	1.10685	0	0.261591	0.914641	0.125519	0	0.985719	1.89165	high
TCGA-MH-A562	1.68767	0	0.849439	2.04366	1.1514	0.361207	1.44578	0.679555	low
TCGA-GL-8500	2.30411	0	0.639788	2.84914	2.02659	0.615699	1.27602	0.0509625	low
TCGA-5P-A9JW	8.87945	0	0.398022	1.2857	0.848237	0.376624	1.02765	0.602026	low
TCGA-B3-4103	2.54795	0	0.944409	3.16644	1.74541	1.36025	2.24911	1.08249	high
TCGA-KV-A6GD	1.53425	0	0.691534	2.20758	0.590913	0.64441	1.61749	2.85681	high
TCGA-HE-A5NF	7.07397	0	0.564232	2.96804	0.67726	0.285816	1.0997	0.39926	low
TCGA-GL-6846	16.2329	0	0.861638	2.09532	0.774081	0.140779	1.32815	0.984939	low
TCGA-5P-A9K4	5.98356	0	1.08868	3.02514	1.21107	1.06067	1.82652	1.6049	high
TCGA-5P-A9K6	5.24384	0	0.697685	2.3017	0.941106	0.41684	1.57143	0.980206	low
TCGA-BQ-5892	0.99726	0	0.756426	2.74863	1.29402	0.137766	1.50289	0.265069	low
TCGA-B1-5398	3.4274	0	0.182184	1.56978	0.0503276	0	1.3995	2.69687	high
TCGA-B1-A47M	1.80548	0	0.812704	3.04187	1.44959	0.263996	1.54804	0.208657	low
TCGA-P4-A5E6	8.31507	0	0.652234	1.78605	0.992551	0.226755	0.848317	0.289023	low
TCGA-KV-A74V	0.950685	0	0.637378	3.58759	0.637471	0.410992	1.86548	1.29531	high
TCGA-2Z-A9JO	2.6	0	0.334339	1.32838	0.98178	0.162726	1.28357	0.512707	low
TCGA-GL-A59R	1.03562	0	0.957692	2.54441	1.28877	1.39479	1.92368	2.4976	high
TCGA-AT-A5NU	0.183562	0	1.1939	2.12058	1.76201	1.36877	1.84571	1.35475	high
TCGA-B1-7332	3.12603	0	0.48419	2.66984	1.41522	0.158208	1.29154	0.112785	low
TCGA-5P-A9JV	5.59726	0	1.03865	2.42948	1.30282	0.580145	1.84936	1.17378	high
TCGA-G7-6792	7.57534	0	0.887837	1.74666	2.18276	0.447103	1.20895	0.072308	low
TCGA-F9-A97G	0.0356164	0	0.755913	2.58604	0.173383	0.227002	2.14323	9.42168	high
TCGA-MH-A560	2.53151	0	0.170822	1.01735	0.342782	0.118094	0.592636	0.595841	low
TCGA-BQ-5890	0.638356	0	0.756853	1.71282	1.11283	0.272023	1.54809	0.873752	low
TCGA-A4-8310	2.13699	0	0.871686	2.65143	0.832039	0.725523	1.42712	1.29618	high
TCGA-G7-6795	3.27123	0	0.43082	1.38178	0.677621	0.175684	0.752149	0.444523	low
TCGA-SX-A7SL	2.25479	0	0.865365	0.872238	1.14997	0.662935	1.87649	3.74329	high
TCGA-MH-A856	2.59452	0	1.05887	1.53615	0.964953	1.07183	1.63538	4.6203	high
TCGA-EV-5902	1.58356	0	1.23665	1.61744	2.33894	1.00166	2.44599	1.09021	high
TCGA-2Z-A9JI	4.29315	0	1.11743	1.22311	1.01578	1.01927	1.59555	4.77666	high
TCGA-B9-A5W9	0.0136986	0	0.824971	2.92357	1.72386	0.352759	2.1003	0.344554	low
TCGA-IA-A83S	7.14795	1	0.201508	1.06032	0.235114	0.326652	1.14012	2.25371	high
TCGA-BQ-7058	0.939726	1	0.285935	0.935837	0.248535	0.0629506	0.896466	1.36271	high
TCGA-DZ-6131	6.65479	0	0.593497	2.30717	1.34528	0.180275	1.32412	0.198183	low
TCGA-DW-7963	3.39726	0	0.123666	1.18618	0.386038	0.268674	0.786764	0.738429	low
TCGA-UZ-A9PK	9.78356	0	0.739416	2.72546	1.5853	0.618333	1.38217	0.184906	low
TCGA-BQ-5886	2.16986	0	0.133169	0.859811	0.371057	0.032383	0.617863	0.567115	low
TCGA-B3-3926	2.41918	0	1.06261	3.70503	2.75751	1.56081	2.37862	0.163209	low
TCGA-G7-A8LD	1.40822	1	2.39928	2.77433	0.786596	1.26081	2.61586	93.195	high
TCGA-BQ-5887	2.11233	0	0.357158	0.379066	0.326537	0	1.14313	2.4734	high
TCGA-Y8-A895	1.32603	0	0.979586	2.66973	1.40632	1.09085	1.64284	0.881915	low
TCGA-UZ-A9PV	3.95616	0	1.29255	2.8608	2.05374	1.56618	2.09133	0.961931	low
TCGA-P4-A5E7	7.25753	0	1.32533	4.08087	1.75074	0.648373	1.74261	0.217311	low
TCGA-B9-4115	2.2	0	1.06108	2.6767	1.55621	1.09058	1.90169	1.08074	high
TCGA-SX-A71S	4.12055	0	1.52512	2.41075	2.07731	0.877509	2.29619	1.15013	high
TCGA-A4-8311	1.99726	0	0.681944	1.70881	1.53993	0.942758	1.31028	0.41841	low
TCGA-UZ-A9PN	3.11233	1	0.912803	3.51151	1.51833	0.938022	1.97809	0.588359	low
TCGA-MH-A857	2.43836	0	0.69964	2.64718	0.908429	0.595504	0.666302	0.229678	low
TCGA-BQ-5875	7.23014	0	0.229219	0.934781	0.503858	0	2.26394	6.65166	high
TCGA-B9-A5W7	1.60274	0	0.509341	2.74797	1.22466	0.281431	1.79975	0.427005	low
TCGA-BQ-7061	0.59726	0	0.693766	1.72644	0.369159	0.184725	1.13501	1.77834	high
TCGA-5P-A9KA	1.08219	0	0.621149	1.71339	1.2047	0.371057	1.0552	0.300445	low
TCGA-HE-A5NI	0.986301	0	0.382501	2.19336	0.681674	0.318577	1.49498	0.996906	low
TCGA-B3-3925	2.81918	0	1.03823	3.14895	1.13685	1.29965	2.04523	2.94271	high
TCGA-IZ-8195	1.85479	0	0.528871	1.25773	0.865285	0.162468	1.39001	1.02071	high
TCGA-B1-A657	1.75616	0	0.575506	2.94364	1.68181	0.78902	1.51506	0.159965	low
TCGA-J7-A8I2	0.841096	0	0.521553	0.253505	0.640621	0.494569	1.00223	2.12142	high
TCGA-A4-A5DU	1.3589	0	0.923415	2.60032	1.19535	0.561595	1.75467	0.975312	low
TCGA-A4-A57E	0.706849	1	0.856149	0.834711	1.3236	0.791272	2.37523	6.73991	high
TCGA-V9-A7HT	2.64384	0	0.592158	2.63893	1.37657	1.08522	1.59684	0.55868	low
TCGA-SX-A71V	2.4	0	0.631058	3.05994	0.790021	0.77543	1.59445	1.15441	high
TCGA-BQ-7051	4.2	0	1.07293	3.35404	1.39435	0.267955	2.26333	0.858408	low
TCGA-BQ-5885	2.52329	0	1.72408	1.537	1.20583	0.483364	1.84161	4.92478	high
TCGA-BQ-7049	3.73699	1	0.473527	0.788936	0.485118	0.408277	1.54592	4.5457	high
TCGA-B1-A47N	3.0411	0	0.949647	1.37685	1.1721	1.02411	0.785425	0.686518	low
TCGA-5P-A9KF	2.31507	0	1.17031	3.35159	1.60942	1.22256	2.14848	1.25202	high
TCGA-MH-A855	1.01096	0	0.444667	1.74252	0.634779	0.557974	1.43936	1.76674	high
TCGA-B9-A8YI	1.02466	0	0.214995	0.48553	0.366588	0.268195	1.23603	2.70898	high
TCGA-IA-A40X	1.66575	0	0.393416	0.578214	1.15944	0.72657	1.35321	1.12743	high
TCGA-O9-A75Z	1.29041	0	0.913799	2.22398	1.21754	0.842778	1.82558	1.68426	high
TCGA-5P-A9KH	5.61918	0	0.381948	3.72203	2.41603	0.454281	1.75497	0.0187532	low
TCGA-2Z-A9JD	2.90411	0	0.390668	2.40705	0.460271	0.124857	1.64561	1.50247	high
TCGA-5P-A9K8	3.5863	0	1.12849	2.17859	2.42581	0.538637	1.07765	0.0393165	low
TCGA-A4-8515	1.94247	0	0.742006	2.63041	1.81196	0.0799754	2.02499	0.211392	low
TCGA-SX-A7SN	1.58356	0	0.626112	2.15814	1.64011	0.413269	1.71638	0.288077	low
TCGA-B9-A44B	0.989041	0	0.509645	1.50289	0.273695	0.609188	1.71901	7.75801	high
TCGA-UZ-A9Q1	2	0	0.340847	2.25272	0.335941	0.359409	0.774755	0.601275	low
TCGA-G7-6790	4.31507	0	0.527971	2.71337	1.05707	0.146003	1.27298	0.234447	low
TCGA-BQ-5888	1.10411	0	0.754717	1.43136	0.760604	0.29725	1.15491	1.15408	high
TCGA-DZ-6135	6.21644	0	0.70496	1.79867	1.03492	0.505484	1.58895	1.22474	high
TCGA-PJ-A5Z9	1.47945	0	0.963918	2.69127	0.885652	0.733875	2.12317	3.98495	high
TCGA-WN-AB4C	3.25479	0	0.340049	0.553852	0.581496	0.239154	0.94043	1.15269	high
TCGA-B9-4116	1.71781	0	1.8589	1.35975	2.13711	1.82473	2.49881	9.53297	high
TCGA-BQ-7053	4.15342	0	0.714311	2.05991	1.14398	0.287236	1.9062	1.15763	high
TCGA-EV-5903	2.07397	0	0.622743	2.30454	0.695103	0	1.69924	1.24736	high
TCGA-HE-A5NL	2.10137	0	0.564525	2.27202	1.04789	0.791439	1.42169	0.759474	low
TCGA-B9-7268	1.83836	0	0.795102	2.3609	1.92334	0.178874	1.86414	0.176333	low
TCGA-GL-A9DC	1.07397	0	0.951812	2.62234	1.63325	0.929109	2.00924	0.856195	low
TCGA-DW-7838	2.03836	0	0.531469	2.80132	0.71914	0.449957	1.80108	1.43344	high
TCGA-Y8-A894	1.55342	0	1.5065	2.6295	2.51791	1.46258	2.63791	1.19728	high
TCGA-IA-A40Y	0.169863	0	1.3017	1.87582	1.04061	1.48553	1.96414	10.873	high
TCGA-UZ-A9PL	8.63562	0	0.959622	1.61169	1.55164	0.584097	1.83017	1.00404	high
TCGA-SX-A7SM	0.994521	1	0.563256	1.16189	0.854075	0.587461	1.05339	0.989031	low
TCGA-5P-A9K2	6.55342	0	0.517124	1.31835	1.19837	0.44668	1.21157	0.472376	low
TCGA-B9-4617	0.0958904	0	0.375957	1.75864	1.19144	0.793854	0.78442	0.215151	low
TCGA-GL-A59T	1.49589	0	0.681044	2.46856	1.29907	0.586981	1.55915	0.474324	low
TCGA-B9-5156	3.66575	0	0.587461	2.03636	1.11756	0.45607	1.49329	0.636078	low
TCGA-GL-7773	1.07671	0	0.438932	1.29766	0.966504	0.467905	1.44541	1.05987	high
TCGA-5P-A9JU	1.02192	0	1.4297	1.61763	1.08862	0.392098	1.43499	1.9968	high
TCGA-DW-7840	0.312329	0	0.556699	2.28664	1.29784	0.740366	1.63445	0.598134	low
TCGA-HE-7130	4.84932	0	1.16543	1.15432	0.616169	0.345964	1.02913	2.53947	high
TCGA-2Z-A9JR	0.441096	0	0.896233	2.88916	1.40179	0.972031	1.92884	1.01326	high
TCGA-SX-A71R	3.99178	0	0.943059	2.09096	1.74743	1.12486	1.7983	0.777874	low
TCGA-AL-7173	5.64384	0	0.84141	1.55518	1.30012	0.730314	0.503858	0.198849	low
TCGA-EV-5901	2.84932	0	0.894372	2.19569	1.35208	0.398022	2.04429	1.19041	high
TCGA-HE-A5NJ	4.72877	0	1.19099	1.9324	1.70752	1.35969	1.54186	1.0184	high
TCGA-DZ-6133	4.26575	1	0.72927	2.0303	0.73786	0.445091	2.2063	5.31622	high
TCGA-A4-7828	0.652055	0	1.22651	1.66148	0.893595	0.562768	1.87267	5.54345	high
TCGA-DW-5561	1.13425	0	0.721504	2.3769	1.77062	1.04914	1.16697	0.159285	low
TCGA-B9-A69E	1.23836	0	0.474981	0.796598	0.941181	0.316146	1.12492	0.803579	low
TCGA-MH-A854	1.46849	0	0.560128	1.46509	1.04082	0.283566	1.04278	0.411552	low
TCGA-AL-3472	5.5589	0	1.22719	1.83637	2.29261	1.32958	1.74451	0.449347	low
TCGA-F9-A8NY	0.0986301	0	1.7785	0.0833836	1.86821	1.1394	1.3639	2.637	high
TCGA-G7-6789	0.334247	1	1.54696	2.00795	0.673285	0.693677	2.08702	16.7738	high
TCGA-Y8-A896	1.55342	0	1.01999	1.86782	1.09835	1.28428	1.3846	2.22165	high
TCGA-A4-8516	0.0630137	0	0.936289	3.22611	1.13816	0.763072	2.03372	1.47212	high
TCGA-GL-A4EM	0.0876712	0	0.265917	1.96381	0.152897	0	0.889396	0.82372	low
TCGA-IA-A83T	7.35342	1	0.549521	1.55115	0.42417	0.234869	1.09599	1.45933	high
TCGA-A4-8312	1.93973	0	0.910809	1.71123	1.47964	0.42417	1.71633	0.74123	low
TCGA-5P-A9K0	1.85479	0	0.515208	2.06736	1.04691	0.637657	1.61245	0.9591	low
TCGA-DZ-6134	5.08493	0	0.349365	2.63828	0.351515	0.0758749	1.26909	0.8063	low
TCGA-2Z-A9JK	3.24932	0	0.488823	3.19519	0.818114	0.510456	1.66157	0.739341	low
TCGA-WN-A9G9	2.16712	0	0.751292	1.61894	0.637657	0.195977	1.38322	1.75813	high
TCGA-A4-A4ZT	1.4137	0	0.728487	2.92302	1.28694	1.324	1.62143	0.871533	low
TCGA-P4-A5E8	3.57808	1	0.997112	0.0705267	0.941332	0.225152	2.07485	9.96149	high
TCGA-BQ-5879	1.90959	1	1.18396	0.100305	0.423094	2.51881	1.19106	73.1865	high
TCGA-P4-AAVK	4.35616	0	0.593975	2.32731	0.721416	0.102994	1.396	0.754344	low
TCGA-2Z-A9JM	2.5589	0	0.549127	2.68271	0.82432	0.607484	1.35406	0.702038	low
TCGA-UZ-A9PZ	1.8	0	0.944559	2.54293	1.86386	1.12512	1.74257	0.426819	low
TCGA-UZ-A9Q0	9.2274	0	0.440102	1.40419	0.710173	0.195474	0.934856	0.569714	low
TCGA-SX-A71W	2.94795	0	1.08223	2.47462	1.76082	0.847917	1.36949	0.270642	low
TCGA-2Z-A9J5	8.35616	0	0.599223	1.90242	0.474981	0.408603	0.389787	0.417742	low
TCGA-A4-A5Y1	1.08219	1	1.97519	1.00899	0.723864	0.61372	1.46999	15.2103	high
TCGA-B3-A6W5	0.846575	0	0.867738	3.33414	1.29331	0.879	1.40414	0.365697	low
TCGA-2Z-A9JP	2.44658	0	0.463832	1.39534	0.580821	0.148609	1.25798	1.25458	high
TCGA-2K-A9WE	0.586301	0	0.462366	2.44154	0.6072	0.453017	1.42326	1.1145	high
TCGA-5P-A9JY	4.13151	1	0.819341	2.67724	1.37028	1.00554	2.08549	1.49567	high
TCGA-G7-A8LB	1.49863	0	0.739416	1.69515	1.18091	0.557288	1.22478	0.577465	low
TCGA-B9-4114	2.34795	0	0.849999	2.17111	1.50467	0.741143	1.36244	0.376126	low
TCGA-AL-3471	4.10959	1	1.08454	2.87912	1.70093	2.00058	2.02045	2.08554	high
TCGA-HE-A5NK	6.10411	0	0.306496	1.25876	0.920598	0.624616	2.03065	3.09288	high
TCGA-BQ-7044	10.3014	0	0.660837	1.2364	0.589092	0.221815	1.27757	1.89013	high
TCGA-B9-A5W8	1.43562	0	0.426318	2.49738	1.40174	0.74373	1.63659	0.366953	low
TCGA-G7-6793	0.920548	1	0.926683	0.289716	0.86845	0.201634	1.10333	1.86232	high
TCGA-BQ-5880	3.6	1	0.176578	1.21437	0.175684	0.212881	0.73786	1.05008	high
TCGA-UN-AAZ9	1.50137	0	1.28167	3.1534	2.37228	2.3961	2.11686	0.935527	low
TCGA-5P-A9K3	1.29041	1	1.21667	1.39923	0.587557	0.324926	1.81685	8.84492	high
TCGA-A4-7288	5.08767	0	1.09214	2.75241	1.59641	0.199123	1.66047	0.286529	low
TCGA-BQ-5883	3.40274	0	0.943434	2.24501	1.20708	0.0958569	1.65127	0.654533	low
TCGA-BQ-5881	3.98356	0	0.15082	1.09417	0.111432	0	0.5655	0.771502	low
TCGA-G7-A8LC	1.92329	0	0.452174	1.03942	1.65842	1.26568	1.5637	0.761145	low
TCGA-A4-7996	1.3863	0	1.07327	2.75564	1.61282	0.551984	2.17175	0.871959	low
TCGA-PJ-A5Z8	1.64384	0	0.637935	1.31475	1.2394	0.760689	1.75779	1.64994	high
TCGA-Y8-A8RZ	0.561644	0	0.515813	0.953228	0.826843	0.268913	1.13796	0.953459	low
TCGA-GL-7966	0.306849	0	2.05911	0.233397	1.79402	2.18615	2.70148	94.3318	high
TCGA-G7-7501	1.70959	1	0.658371	0.554245	0.993855	0.722641	1.50954	2.84248	high
TCGA-A4-A7UZ	0.00273973	0	0.780478	2.3872	1.04712	0.92486	1.68235	1.59342	high
TCGA-5P-A9KC	1.03288	0	1.1127	1.49221	0.643394	0.424385	1.13547	2.36624	high
TCGA-BQ-7059	0.635616	0	0.453122	1.37635	0.779974	0.129349	1.15756	0.688401	low
TCGA-A4-7585	2.93151	1	0.747344	2.52499	0.532965	0.169027	1.862	2.72383	high
TCGA-UZ-A9PO	5.23562	0	0.400757	2.27011	0.636172	0.504671	1.29666	0.921073	low
TCGA-DW-7834	10.8219	0	0.72657	1.53167	0.672108	0.465295	1.61499	3.15451	high
TCGA-B3-4104	2.87397	0	1.99856	2.45665	1.38023	1.75048	1.89829	9.92367	high
TCGA-5P-A9JZ	7.51781	0	0.362217	1.47892	0.857264	0.407842	0.850079	0.388734	low
TCGA-A4-A6HP	1.03836	0	0.622743	2.09508	0.986666	0.63143	1.7039	1.40276	high
TCGA-IZ-A6M9	1.03014	0	1.03189	2.23404	1.14156	0.8024	1.65269	1.63447	high
TCGA-DW-7841	1.21918	0	0.678703	2.25372	1.13599	0.713344	0.935233	0.305532	low
TCGA-P4-A5EA	0.550685	1	0.521654	0.347099	0.813278	1.07053	1.15335	3.08512	high
TCGA-BQ-5893	0.660274	1	0.51248	0.120617	1.06991	0.417812	1.80074	3.19523	high
TCGA-J7-8537	0.879452	1	0.932061	0.204391	0.483261	0.14091	1.65947	10.3659	high
TCGA-A4-7732	1.59452	0	0.804549	2.49685	1.97372	1.49113	1.86156	0.507419	low
TCGA-UZ-A9PP	8.24658	0	1.03076	2.37896	1.29366	0.187008	2.1129	1.29981	high
TCGA-Y8-A897	1.50411	0	0.88924	2.51111	1.02843	1.06261	2.18374	4.53619	high
TCGA-BQ-7045	4.02192	1	0.553361	1.05769	0.730401	0	0.863542	0.566957	low
TCGA-B1-A656	1.69315	0	0.639788	0.560715	0.475604	0.0950467	1.08086	2.24068	high
TCGA-2Z-A9J1	6.29589	0	0.522458	2.0364	0.599794	0.259785	1.29402	1.04128	high
TCGA-SX-A7SO	3.44384	0	0.25689	1.93911	1.25169	0.743386	1.82114	0.774497	low
TCGA-IA-A83W	5.59726	1	1.0675	1.51475	1.46832	1.0966	1.58621	1.56004	high
TCGA-BQ-7046	8.07671	0	0.539928	2.48383	1.03612	0.199625	1.44318	0.395748	low
TCGA-AL-3468	6.3863	1	0.471031	2.60684	0.55218	1.05381	1.28806	1.61535	high
TCGA-B1-A47O	2.30685	0	0.597126	1.01099	1.10682	0.574247	0.98251	0.583692	low
TCGA-UZ-A9PS	5.93699	0	0.823016	1.94357	1.09559	0.578311	1.84002	1.84008	high
TCGA-UZ-A9PR	6.00274	0	1.04754	2.63143	1.9047	0.790689	2.15397	0.601888	low
TCGA-BQ-5889	0.90137	1	0.75446	1.28457	0.37829	0.383939	1.14379	2.97935	high
TCGA-BQ-5882	1.80274	1	0.754802	0.95114	0.571046	0.323889	1.68302	5.55853	high
TCGA-SX-A7SS	4.42466	0	0.750178	1.60923	1.38062	0.770787	1.37028	0.62951	low
TCGA-BQ-5894	0.230137	0	1.00195	0.29007	0.782492	0.900026	1.51874	9.2915	high
TCGA-A4-7997	2.53973	0	0.718701	2.75555	1.14594	0.488618	1.32475	0.357382	low
TCGA-A4-7287	1.63562	1	1.97111	0.818114	0.900876	0.504671	1.60212	13.127	high
TCGA-G7-6797	2.09589	0	0.634222	1.7652	1.8379	0.668755	1.58309	0.248204	low
TCGA-2Z-A9JL	2.75616	0	0.762987	1.91273	1.40708	1.28623	1.59941	1.19569	high
TCGA-DW-7836	2.99452	0	0.823749	2.43534	1.39166	0.666757	1.86738	0.843145	low
TCGA-Q2-A5QZ	1.1726	0	0.483983	1.81803	0.483571	0	0.934554	0.62666	low
TCGA-G7-7502	2.15342	0	1.44594	2.62152	1.60089	0.92691	2.26897	2.50592	high
TCGA-2Z-A9J7	0.380822	1	0.816477	2.11357	1.22064	0.647637	2.0497	1.91491	high
TCGA-4A-A93X	1.06849	0	0.767824	2.19065	1.19617	0.165301	2.46785	2.29292	high
TCGA-GL-A9DE	1.3589	0	0.548239	2.5683	0.686523	0.121944	1.78404	1.28282	high
TCGA-A4-8098	2.45479	0	1.08257	2.68437	1.47628	0.572793	1.33737	0.317162	low
TCGA-5P-A9KE	2.25753	0	0.458277	2.06233	0.703012	0.303459	0.941181	0.447586	low
TCGA-UZ-A9PJ	2.18356	1	0.846072	2.42935	1.76265	0.840846	2.23949	0.86851	low
TCGA-MH-A55W	2.85753	0	0.985282	2.73335	1.86311	1.07546	1.68266	0.346559	low
TCGA-G7-6796	5.95342	0	0.254352	2.02584	0.407298	0.304978	0.852398	0.577493	low
TCGA-SX-A7SP	1.3589	1	0.663299	2.41984	0.771463	0.649386	1.06991	0.683755	low
TCGA-A4-A772	0.00273973	0	0.551196	2.66453	1.12347	0.674009	1.74054	0.76458	low
TCGA-2Z-A9J8	7.64384	0	1.47607	1.75108	2.00526	0.488309	2.32938	1.36501	high
TCGA-GL-A9DD	0.934247	0	0.475707	1.65398	0.65892	0.984917	1.30999	2.2199	high
TCGA-5P-A9K9	1.6137	1	0.507008	0.172616	0.262313	0.939603	1.94377	34.3657	high
TCGA-DZ-6132	6.73973	0	0.958286	2.09589	1.28173	0	1.72687	0.643943	low
TCGA-G7-A8LE	6.72055	0	1.09748	2.2078	1.91579	0.870424	2.28363	1.0689	high
TCGA-A4-8630	1.19452	0	0.701771	2.95157	1.2447	0.739243	1.8431	0.752331	low
TCGA-2Z-A9J9	6.28493	0	2.10739	3.2131	2.11056	1.12055	2.199	1.41935	high
TCGA-BQ-7056	1.67671	0	0.827982	0.861955	0.738984	0.722379	1.29842	3.48238	high
TCGA-A4-A48D	1.03836	0	0.129613	1.8635	0.277271	0	1.10688	0.820509	low
TCGA-UZ-A9PU	2.55616	1	0.841168	3.17023	1.92353	1.07533	1.43973	0.133586	low
TCGA-F9-A4JJ	0.890411	1	1.56569	0.127501	1.48877	1.35496	1.3544	5.32705	high
TCGA-Y8-A8S0	0.50137	0	1.39039	2.42422	2.24686	1.12121	2.11763	0.641265	low
TCGA-UZ-A9PM	10.4411	0	0.144177	2.06574	0.201759	0.0750534	1.43077	1.58317	high
TCGA-G7-A4TM	2.10411	0	0.913952	2.38951	1.68113	0.807025	1.80323	0.540636	low
TCGA-2Z-A9JN	2.0274	0	0.606347	1.51652	1.07457	0.466027	1.26514	0.671903	low
TCGA-A4-7286	1.51781	0	0.384934	1.92915	0.394624	0.18053	0.564329	0.405949	low
TCGA-J7-6720	1.06301	0	0.54962	2.54124	1.41251	0.064469	1.50686	0.172321	low
TCGA-2Z-A9J3	4.85205	1	0.899485	2.65659	1.50807	0.714927	1.67794	0.486217	low
TCGA-P4-AAVL	1.33425	1	0.857424	2.18815	1.31098	0.673195	2.05134	1.63527	high
TCGA-4A-A93Y	0.964384	0	0.633106	0.744419	0.458277	0.18916	1.05401	2.1617	high
TCGA-IA-A83V	8.05753	1	0.563451	2.20711	0.472176	0.0926134	1.4092	1.33073	high
TCGA-P4-A5ED	7.71507	0	1.13593	1.79136	0.647176	0.480369	1.61866	4.708	high
TCGA-2Z-A9J2	4.91781	0	0.576087	0.965027	0.263515	0.0993625	0.871528	1.81457	high
TCGA-DW-7839	1.14795	0	1.97118	3.73436	3.21179	0.700972	2.7972	0.16009	low
TCGA-2Z-A9JJ	3.32329	0	1.26526	1.22404	0.614286	0.469365	1.4557	6.22351	high
TCGA-IZ-A6M8	1.36164	0	0.377957	1.89208	0.470094	0.064469	1.30077	1.05527	high
TCGA-A4-7734	0.0739726	0	1.14965	2.33911	2.06595	0.482022	2.18231	0.45144	low
TCGA-UZ-A9PX	5.4274	0	0.801573	2.39394	1.61259	0.687509	1.72979	0.431781	low
TCGA-A4-8518	1.64384	0	0.296663	1.85164	0.257855	0.120485	1.01821	1.01444	high
TCGA-P4-AAVM	4.21644	0	0.400101	0.767824	0.460271	0.503858	1.17671	2.65452	high
TCGA-AL-3466	0.80274	1	1.88834	1.79764	2.13297	2.12423	3.51204	53.7066	high
TCGA-P4-AAVO	6.57534	0	0.721504	0.961697	0.607863	0.0893626	1.67052	3.8637	high
TCGA-SX-A71U	3.71781	0	0.614003	2.27032	1.50559	0.970412	1.74812	0.626563	low
TCGA-2Z-A9J6	4.74247	0	0.520749	3.12577	0.625364	0.927593	1.37857	1.11366	high
TCGA-A4-8517	1.63562	0	0.601316	2.24251	0.700972	0.233152	1.64215	1.41361	high
TCGA-IZ-8196	1.77808	0	1.04313	2.91724	2.38642	0.789437	2.30775	0.237653	low
TCGA-HE-A5NH	2.16712	0	0.909581	2.39767	1.86703	0.9911	2.21001	0.841722	low
TCGA-SX-A7SR	2.20548	0	0.567643	2.10145	1.90889	1.19365	1.34005	0.178396	low
TCGA-B1-A655	1.39726	0	0.441802	2.46161	0.660381	0	1.09572	0.366835	low
TCGA-A4-A5XZ	1.31233	0	0.619836	2.69086	1.08787	0.395063	0.983313	0.195113	low
TCGA-A4-7584	1.78082	0	0.505078	1.52852	1.13934	0.423524	1.31144	0.536199	low
TCGA-F9-A7VF	0.2	0	0.58246	2.06088	0.840604	0.186501	1.31388	0.642291	low
TCGA-A4-A5Y0	0.690411	0	0.62396	1.14718	0.29007	0.136323	0.62798	1.13206	high
TCGA-B9-5155	1.82192	0	1.23548	3.03856	2.25396	0.613532	2.02669	0.195427	low
TCGA-B1-A654	1.68767	0	0.974676	1.83592	1.48759	0.366028	1.67708	0.64801	low
TCGA-BQ-7062	0.317808	0	0.83463	1.89064	1.09112	0.551688	1.48836	1.06396	high
TCGA-HE-7129	6.8274	0	1.00504	3.05806	1.86449	0.564525	1.73409	0.19625	low
TCGA-2Z-A9JE	4.73425	0	0.364124	1.81036	0.910886	0.388686	1.13678	0.450045	low
TCGA-DW-7842	0.252055	0	1.42143	3.20863	2.42715	0.677621	2.69198	0.484826	low
TCGA-2Z-A9JG	4.55342	0	0.416948	2.5098	1.41635	0.870266	2.26015	1.09526	high
TCGA-A4-7915	0.0191781	0	0.943809	0.143393	1.62621	0.202888	2.06102	2.05219	high
TCGA-BQ-5876	1.60548	0	1.40567	3.78072	1.62616	0.120086	1.77825	0.238596	low
TCGA-P4-A5EB	6.7863	0	0.963844	2.14104	0.814427	0.396708	2.60091	10.2107	high
TCGA-A4-7583	0.00821918	0	0.537942	1.94448	2.21925	0.778377	1.86715	0.158816	low
TCGA-BQ-7048	7.77808	0	0.499884	1.47545	0.425674	0.39605	1.30708	2.36176	high
TCGA-BQ-5891	0.0794521	0	1.43771	2.21934	1.30784	0.250598	2.0633	2.19172	high
TCGA-2Z-A9JT	1.87397	0	0.194087	1.49815	0.327802	0	0.872395	0.673058	low
TCGA-4A-A93W	0.0109589	0	0.925999	1.91123	1.43467	0.898944	1.61683	0.978004	low
TCGA-B9-A8YH	1.45753	0	1.04558	3.22691	1.97427	1.37979	1.67301	0.288703	low
TCGA-DW-7837	3.12877	0	0.734135	2.98832	2.04478	0.543199	1.44652	0.0623818	low
TCGA-2Z-A9JQ	2.13151	0	0.627607	2.08773	0.86758	0.257855	1.22324	0.580795	low
TCGA-IA-A40U	1.4	0	0.392757	1.7077	0.701327	0.886667	1.44456	2.02941	high
TCGA-BQ-5884	2.16986	0	0.349705	2.57691	1.34125	0.14952	1.2728	0.114174	low
TCGA-BQ-5877	0.739726	1	1.28066	0.925696	1.10286	0.511569	1.81599	5.12318	high
TCGA-BQ-7050	5.10685	0	0.299245	1.2444	0.852079	0.768333	1.5945	1.99726	high
TCGA-B9-4117	0.0383562	0	1.12928	2.98698	1.92372	1.41197	2.64987	2.08996	high
TCGA-MH-A55Z	2.31507	0	0.870266	1.89654	1.56213	0.695014	1.33234	0.366322	low
TCGA-SX-A7SU	3.64658	0	0.969896	2.03365	1.88256	1.66111	2.39399	2.75842	high
TCGA-BQ-7060	0.586301	0	0.463832	2.356	1.02425	0.293724	1.34721	0.373453	low
TCGA-Y8-A898	1.30137	0	0.597126	2.14339	1.03914	0.0990932	1.31086	0.376745	low
TCGA-2Z-A9JS	1.34795	1	1.25471	2.99467	2.60632	0.833254	2.06212	0.128125	low
TCGA-DW-5560	4.07123	0	1.13389	1.11956	1.54656	1.45717	1.31144	1.61955	high
TCGA-UZ-A9PQ	7.18904	1	1.93618	0.910886	1.32654	1.12889	2.41132	33.2949	high
TCGA-AL-3473	5.22192	0	0.716332	2.58287	1.21891	0.222805	1.58323	0.403317	low
TCGA-B9-4113	4.20822	1	1.17505	2.4702	2.06216	1.78555	1.77053	0.75331	low
TCGA-B3-8121	1.03836	0	0.681224	2.17175	1.70832	1.10507	1.78039	0.563489	low
TCGA-AL-3467	5.84932	0	2.02609	2.68397	3.22799	1.69946	3.11575	1.32815	high
TCGA-Y8-A8RY	2.10685	0	0.730314	2.12105	1.82293	1.00403	1.58463	0.319321	low
TCGA-MH-A561	2.30411	0	1.15918	1.69292	1.20814	0	1.36076	0.662211	low
TCGA-SX-A7SQ	3.46849	0	0.703012	3.05972	1.16755	0.660564	1.9855	0.973903	low
TCGA-KV-A6GE	2.42466	0	0.436375	2.35103	0.977463	0.73907	1.40849	0.672547	low
TCGA-AL-A5DJ	4.10411	1	0.659468	0.505586	0.171079	0	1.43829	7.35647	high
