# Supplementary material for: Cuproptosis-Related LncRNA-Based Prediction of the Prognosis and Immunotherapy Response in Papillary Renal Cell Carcinoma
Source: Int J Mol Sci. 2023 Jan 11;24(2):1464. doi: 10.3390/ijms24021464 (PMC9863050; doi:10.3390/ijms24021464)
Supplement: Supplementary file 1 [file ijms-24-01464-s001.zip › Supplementary Table S4-riskDiff.xlsx]

## Sheet: riskDiff
Table S4. DEGs between high- and low-risk sets
gene	lowMean	highMean	logFC	pValue	fdr
VSTM2A	27.0425	9.53471	-1.50397	0.000931435	0.0124619
CENPA	1.0898	2.66296	1.28896	1.75916e-06	0.000339614
FAM83D	1.69438	5.10566	1.59134	1.10743e-06	0.000282512
COL7A1	1.23978	4.68285	1.9173	7.48108e-05	0.00260284
SPDEF	0.19472	2.15368	3.46733	0.000121686	0.00351905
IGHV3-62	0.504192	2.0687	2.03668	0.000463127	0.00800996
MEGF11	1.7905	3.71474	1.0529	0.00302805	0.0258416
RTN4RL2	1.99798	5.29518	1.40614	0.000142704	0.00389058
POSTN	10.0914	21.742	1.10736	0.0021472	0.0208531
UGT1A1	1.07546	3.3087	1.62131	5.24401e-06	0.000624299
ZBTB7C	1.53931	3.39483	1.14106	0.0074305	0.0457158
AC119427.1	2.97488	5.97763	1.00674	0.00708822	0.0443744
EFEMP1	19.4967	48.5642	1.31666	0.00219835	0.02122
MFAP5	0.593145	1.91573	1.69144	5.70672e-06	0.00067377
SPINK13	1.40562	3.11558	1.14829	0.00162832	0.0174661
AIM2	0.670741	1.79414	1.41947	0.000185516	0.00447293
ARAP3	2.29009	4.92751	1.10545	0.000309763	0.00607034
IGKV1-33	0.691221	1.94078	1.48942	0.001152	0.0142243
IGHV3-69-1	0.83513	5.33389	2.67511	0.000185668	0.00447293
IGLV3-25	30.8974	194.187	2.65189	0.0072579	0.0450582
LINC02535	1.95689	5.51941	1.49595	0.000885251	0.0121139
FAM83E	0.584184	1.4463	1.30787	0.00361069	0.0289629
HEYL	6.05082	12.1747	1.00869	0.000843723	0.011723
GJB6	0.0331014	3.95345	6.90008	0.000844394	0.011723
AL136366.1	5.80674	2.81744	-1.04334	4.77374e-08	8.52471e-05
C11orf96	7.79755	17.2391	1.14459	0.00290563	0.025234
SNAI2	1.50966	3.24692	1.10485	0.000146817	0.00393893
NECTIN4	1.59191	9.36198	2.55605	1.04509e-05	0.000856299
UGT1A6	6.85073	16.8867	1.30156	0.000328706	0.00636299
LDLR	1.48258	3.47449	1.22869	0.000472728	0.00811706
MIR503HG	1.32579	3.10878	1.22949	0.00201924	0.0199909
IGHJ3	6.32545	30.9582	2.29108	0.000981179	0.0129106
IGHV2-70D	9.34401	21.2842	1.18767	0.00241379	0.0224846
IGKV1-8	1.56797	5.36322	1.7742	0.00244353	0.0226383
IGLV1-50	0.466022	2.06932	2.15069	4.04999e-06	0.00054073
CLDN11	0.559839	2.40115	2.10064	4.2816e-07	0.000179903
DLGAP5	0.999666	2.68946	1.4278	5.93655e-06	0.000688522
FGA	2.34065	7.37468	1.65567	0.000916747	0.0123831
BMS1P10	1.09603	2.70102	1.30122	0.000506119	0.00841888
RELN	23.0503	10.7807	-1.09633	5.49131e-05	0.00224782
COL5A3	0.950582	2.7662	1.54102	1.4246e-06	0.000321786
UBE2C	6.8118	19.1712	1.49283	5.95642e-06	0.000688522
KIF18B	0.886896	2.3398	1.39955	7.98156e-05	0.00271487
C6orf223	0.549186	6.39593	3.54179	0.00106109	0.0135831
SLC5A2	0.62973	2.30114	1.86955	6.22835e-05	0.00236017
XIST	2.25411	6.5223	1.53282	0.00443811	0.0329231
KIF1A	0.498266	1.88611	1.92043	0.0082226	0.0489246
MAPK4	2.39624	0.84686	-1.50058	1.96725e-06	0.000369792
IGKV1-39	1.45738	7.26738	2.31806	0.000551973	0.00891015
ANO1	2.27469	4.94607	1.12061	0.00252947	0.0230901
EFNA5	4.67719	12.8978	1.46341	3.77276e-05	0.00177295
NDNF	0.357137	4.54558	3.66991	0.00079534	0.0112945
SLC13A3	8.39	34.451	2.0378	0.00155924	0.0171085
KIF18A	0.729153	1.47459	1.01602	0.000228568	0.00505307
CCL19	5.50584	16.4204	1.57646	0.000377155	0.00697933
IGKV3D-20	3.72604	16.7375	2.16736	0.00711197	0.0444646
IGLC3	68.356	360.429	2.39857	0.00361474	0.0289629
IGHV5-78	0.93953	2.38909	1.34645	8.89466e-06	0.000794182
ADAM19	1.08238	2.46088	1.18496	3.74976e-05	0.00176796
PAGE2B	0.0887216	4.9263	5.79507	0.00601487	0.039874
PLN	2.12982	4.82239	1.17902	0.00313364	0.0264425
TRIM58	0.575544	1.85102	1.68532	0.00209217	0.0204999
VTN	2.10717	5.32183	1.33662	0.000858783	0.0118652
PDCD1	2.09453	4.59644	1.13389	0.00311226	0.0263243
EXO1	0.661277	1.65838	1.32645	0.000202862	0.00472002
ADGRA2	3.02502	6.1063	1.01336	0.000265188	0.00548259
HSD11B1	0.986021	2.23967	1.18359	0.000771857	0.0111381
IGLV1-36	5.12708	10.9815	1.09887	0.00602994	0.0399183
ITGA11	1.36253	2.73391	1.00468	2.69618e-05	0.0014535
CEMIP	0.60805	2.17262	1.83717	0.00026086	0.00544036
IL1RL1	5.56936	2.58013	-1.11007	0.00456782	0.0335851
LAMB3	19.0375	58.8031	1.62704	0.00642064	0.0415987
JCHAIN	85.2555	260.186	1.60968	0.00474195	0.0343179
PADI3	0.154842	17.2679	6.80115	0.000288055	0.00579599
SLITRK2	0.747136	2.22798	1.5763	0.00108651	0.0137794
LINC02154	0.175043	8.69834	5.63496	0.000260196	0.00543445
FOLH1	0.85991	1.84441	1.1009	2.43271e-05	0.00139016
NMNAT2	0.327308	2.57042	2.97328	0.00487904	0.0349565
GRID1	0.654035	2.39801	1.8744	6.2682e-07	0.000219505
IGHV1-69	8.09208	19.8433	1.29407	0.000160919	0.00414213
COX4I2	3.11637	12.904	2.04988	0.0019626	0.0197171
KIF2C	2.1992	4.58699	1.06057	0.000139096	0.00380676
CRACD	0.523057	1.52514	1.5439	4.94194e-07	0.000190812
INHBB	3.9267	8.85455	1.1731	0.000106208	0.00322827
TCN1	1.18403	36.5635	4.94863	6.68805e-06	0.000713026
NEIL3	0.698341	1.6397	1.23142	0.000271057	0.00557168
VEGFA	13.9941	37.0685	1.40537	2.44847e-07	0.00014907
NCCRP1	0.287438	10.5475	5.19751	3.0661e-05	0.0015997
IGKV1OR2-108	2.28654	6.70238	1.5515	0.00294179	0.0254601
LAD1	11.9677	34.3819	1.52251	0.000477744	0.00817371
SBSN	0.183382	8.03213	5.45286	0.000717262	0.0106516
NCAPH	0.871801	1.75636	1.01052	0.000203996	0.00473868
TNFRSF17	1.23986	3.37488	1.44466	0.000806221	0.0113587
IGLV2-8	9.76618	35.9609	1.88056	0.00440295	0.0328462
IGLV2-18	4.09721	14.7247	1.84553	0.00485395	0.0349151
GPR4	2.51959	5.49333	1.12449	7.88827e-05	0.00269598
ATP6V0A4	20.9957	3.88822	-2.43292	0.000106207	0.00322827
WT1	0.192766	1.99369	3.37052	0.00316291	0.026564
NGF	1.23579	2.76818	1.16351	5.60766e-05	0.00227588
PTGIS	3.4836	7.27124	1.06162	0.000928695	0.0124459
CCL20	3.34193	9.38134	1.48911	0.000660119	0.0100538
HMMR	1.41793	3.02114	1.0913	0.000351697	0.00666358
SYT10	3.21664	1.16671	-1.46311	0.000100372	0.00313766
MMP1	0.800679	15.2208	4.24868	1.84748e-05	0.00119426
LBP	0.962536	9.03225	3.23017	5.57481e-05	0.002269
COL1A1	55.8947	167.1	1.57993	5.76077e-05	0.00227973
IRX2	0.624934	1.83443	1.55356	1.90449e-06	0.000362768
SLC2A3	8.30456	17.428	1.06943	0.00374723	0.0296746
IGLV3-19	26.1213	159.419	2.60952	0.00294249	0.0254601
SPRED3	0.688339	1.42971	1.05453	0.00501989	0.0355725
ADGRG2	0.339596	1.97344	2.53882	0.000262293	0.00546227
TBX2	6.68918	13.4311	1.00568	6.56782e-05	0.00241825
SCG2	2.9632	6.14883	1.05316	4.32355e-09	1.54416e-05
MLLT11	3.08531	7.27737	1.238	0.000236271	0.00512974
IGHV4-80	1.25264	4.13083	1.72146	8.23157e-05	0.00276697
SPINK1	1.44374	56.6181	5.29338	0.00163388	0.0175106
AC124067.4	2.48198	5.473	1.14084	0.0012861	0.0152983
NDC80	1.30253	2.6525	1.02604	0.000256604	0.00538302
KCNN4	2.04351	7.81159	1.93457	0.00019347	0.00457601
SLC7A7	19.2645	42.2833	1.13415	0.00110082	0.0138436
C5orf38	1.16792	3.02641	1.37366	7.48821e-05	0.00260284
KCTD15	2.5549	6.96011	1.44584	2.9442e-09	1.40203e-05
CD79A	4.1175	14.4608	1.81231	0.000318273	0.00620307
ANLN	2.55937	5.34538	1.0625	0.00377254	0.0298254
IGLV5-45	3.08848	11.1723	1.85496	0.00589734	0.0394242
B4GALNT4	0.6479	4.67503	2.85113	8.25277e-07	0.000250849
MGAT3	1.04813	3.72355	1.82886	1.56129e-06	0.000321786
BUB1	1.35533	3.39262	1.32375	9.18546e-05	0.00296887
PRRX2	0.381291	2.1523	2.49692	9.35492e-07	0.000261536
IGKC	1425.38	5684.71	1.99574	0.00840464	0.0496562
MTHFD2	2.10119	4.53973	1.1114	2.85875e-06	0.000408401
COL5A2	5.01698	12.8021	1.35149	6.98535e-06	0.00073377
RNU6-45P	0.674639	1.3539	1.00493	0.00754988	0.0462908
DOC2B	2.6532	5.417	1.02976	0.000354547	0.00669746
IGHV4-31	7.77457	28.2422	1.86101	0.00265706	0.0237986
P4HA3	0.714174	1.52571	1.09514	0.00394534	0.0306822
IGKV1-6	7.01785	45.9998	2.71253	0.00495432	0.0352489
HOXD10	3.03609	8.1146	1.41831	2.00887e-05	0.00124777
IGHV3-48	16.6758	63.8793	1.93759	0.00351974	0.028489
MAPK8IP2	1.24864	2.82079	1.17574	0.000799914	0.0113256
CDKN3	2.08034	4.24859	1.03016	1.2614e-05	0.000968834
IGKV3D-15	1.41891	6.39805	2.17285	0.00135755	0.0158319
SAA1	79.9644	181.601	1.18335	0.0058545	0.0392548
ECEL1	0.309705	3.48591	3.49257	0.00184564	0.0189145
APELA	1.45653	0.631807	-1.20498	0.00427624	0.0323743
NPAS1	0.979799	2.08877	1.09209	1.56866e-05	0.00111492
PTGDS	1.08677	5.96033	2.45535	0.00259913	0.0235022
PRR11	1.42343	3.11693	1.13076	3.37862e-05	0.00168766
IGKV3D-11	1.27123	6.34744	2.31995	0.00355417	0.028654
PCDH17	0.664826	1.81374	1.44792	0.00133762	0.0156633
PGF	2.17885	4.86389	1.15854	0.000508883	0.00844355
MSX2	1.14514	3.56214	1.63722	0.000491786	0.00829705
PDZD4	1.10095	2.71078	1.29996	0.00392775	0.0305953
UGT3A2	2.07697	4.63659	1.15859	0.00314631	0.0264869
COMP	1.92521	4.88192	1.34243	4.12828e-05	0.00189635
LMOD1	2.66516	6.13229	1.2022	5.18683e-05	0.00219228
ASPM	0.427141	1.7308	2.01866	2.47364e-06	0.000392387
BDKRB2	1.36239	5.13128	1.91318	0.00115966	0.0142695
MYBL2	4.44242	11.8779	1.41887	0.000124074	0.00355122
PYCR1	7.88872	20.1447	1.35254	6.34504e-06	0.00070586
TMEM213	12.4366	1.55564	-2.99902	6.2765e-05	0.0023685
IGKV3-15	19.2728	85.867	2.15554	0.00200675	0.0199242
INSYN1	5.77836	2.60352	-1.1502	2.23214e-10	3.18884e-06
CAPN13	0.814428	2.48122	1.60719	0.0072452	0.0450416
GABRE	0.74817	3.15289	2.07524	1.31769e-07	0.000134461
SERPINE1	21.4375	47.0688	1.13464	0.00048792	0.00828826
IGKV3OR2-268	0.696912	2.83838	2.02602	0.00313895	0.0264561
RRM2	1.90038	5.24961	1.46592	8.01969e-07	0.000249064
CP	3.80349	21.5531	2.5025	0.000938083	0.0124781
TRIM46	0.631973	1.50176	1.24872	0.000218665	0.00491171
WNT10A	0.939173	2.63618	1.48899	0.000858707	0.0118652
IGKV1-16	8.25767	27.186	1.71906	0.00299722	0.0256366
FBLN1	8.08	22.7096	1.49088	2.93171e-05	0.00154548
IGLON5	0.457596	2.39288	2.3866	0.000120989	0.00351312
KIF20A	2.11633	5.30137	1.3248	6.17854e-06	0.000695012
CMA1	2.94264	1.04752	-1.49014	4.86381e-05	0.00210559
MMP10	0.0417203	4.45701	6.73918	0.00284799	0.0249304
ADAMTS4	1.06041	4.26839	2.00906	7.3403e-06	0.000745826
EDNRA	1.55234	3.11529	1.00492	0.000368132	0.00688369
PODXL	12.9219	26.7321	1.04876	0.00107914	0.0137158
H3C10	1.52253	3.88082	1.34989	0.00274931	0.024336
IQGAP3	2.52891	5.80494	1.19876	2.22159e-05	0.00131017
MFGE8	9.19467	18.6046	1.01679	1.46687e-05	0.00105837
IGHV3-11	15.1245	99.0513	2.71129	0.00655819	0.0421648
H2BC4	4.04911	8.65861	1.09653	0.00161287	0.0173898
B4GALNT1	0.353827	1.83295	2.37306	2.86879e-05	0.00151791
LAG3	1.68806	4.67503	1.46961	0.000111874	0.00332275
KLK6	0.800821	12.1056	3.91806	0.000934439	0.0124644
SUCNR1	5.74111	13.6742	1.25205	0.00475235	0.0343757
FN1	109.343	240.087	1.1347	1.74234e-05	0.00116859
FIBCD1	0.309579	3.35447	3.4377	0.00649105	0.0418462
CCN5	0.548728	2.0293	1.88682	1.17873e-05	0.000940741
IGLV7-43	5.87339	24.384	2.05367	0.00105701	0.0135782
PCSK5	3.71276	7.62381	1.03802	6.72561e-05	0.00244484
C2orf72	0.680676	1.8757	1.46239	6.60687e-05	0.00242637
CAMK2N2	1.72558	5.20808	1.59367	6.83939e-07	0.000227227
IGLV3-10	14.6316	42.5113	1.53876	0.00806921	0.0483949
SCNN1B	0.593205	3.53162	2.57373	3.80297e-05	0.00178129
AMBP	12.7602	52.4685	2.0398	0.00174607	0.0182743
IGLC2	121.079	569.245	2.2331	0.00596995	0.0397237
CSPG4	2.66071	5.66793	1.09101	0.00053767	0.00879858
IGKV1D-33	0.779997	2.22027	1.5092	8.20664e-05	0.00276697
CPS1	1.32832	2.78939	1.07035	0.00136739	0.0158689
KIF11	2.06522	4.25245	1.04199	6.43263e-05	0.00239403
NQO1	85.0295	213.914	1.331	4.47374e-05	0.00198484
PLEKHS1	0.029973	2.40285	6.32494	1.28123e-05	0.000976327
CDK1	2.95699	6.66287	1.17202	1.48101e-05	0.0010632
IGLV2-11	24.7912	109.685	2.14547	0.00572543	0.0387096
REN	1.83351	4.22073	1.20289	0.000123294	0.00354606
ADAM7	0.644059	5.62768	3.12728	5.67977e-05	0.00227785
TAGLN	15.2174	35.5539	1.22428	5.2971e-05	0.0022127
CENPF	1.61028	4.49073	1.47964	3.2965e-05	0.00166409
LEFTY1	2.30205	21.2168	3.20422	0.00050486	0.00841888
SEMA6B	3.83338	8.75773	1.19194	0.000210919	0.00482883
DES	2.04999	7.74783	1.91818	0.000230071	0.00506439
LGI4	0.833974	2.14655	1.36395	4.05088e-07	0.000177977
SFRP2	11.5676	29.6808	1.35944	0.00682815	0.0433542
TRIM50	5.87629	1.46871	-2.00035	1.61042e-06	0.000324035
BUB1B	1.10668	2.3242	1.07049	7.13589e-05	0.00252336
TOP2A	5.75733	16.4033	1.51051	0.000727834	0.010758
BISPR	1.14584	2.63768	1.20287	3.2965e-05	0.00166409
FOXM1	2.45069	4.99212	1.02647	0.000179892	0.00439306
SNAI1	2.24639	6.60987	1.55701	7.41336e-06	0.000745826
STYK1	0.461599	1.64233	1.83103	0.000403698	0.00728186
SAPCD2	0.89216	2.83025	1.66555	4.11712e-06	0.000544604
MAP7D2	4.41072	9.52198	1.11025	0.00263125	0.0236518
AMIGO2	3.4182	14.6195	2.09659	2.64128e-06	0.000408401
NUF2	0.870068	2.37162	1.44667	5.10757e-06	0.000624299
AURKB	2.60443	5.70455	1.13114	3.24614e-05	0.00166217
IGHV2-70	4.743	16.2566	1.77715	0.00144322	0.0164516
OLFML1	2.12743	4.89311	1.20164	3.48399e-05	0.00171629
CEP55	2.1932	5.46895	1.31823	8.21933e-05	0.00276697
IGHV2-5	14.7906	67.4722	2.18961	0.00216821	0.021
CR2	0.260711	1.82248	2.80538	0.00649527	0.0418545
MGP	45.7839	96.8656	1.08115	0.00108993	0.0137794
UGT3A1	6.1728	17.8668	1.53328	0.00575495	0.0388392
SRPX	2.15009	6.27991	1.54635	2.04079e-05	0.00126211
CD19	0.353694	2.32699	2.71789	0.00505128	0.0357355
CDC20	5.80015	11.896	1.03632	6.96901e-05	0.00248899
IGLV1-41	0.924303	3.2148	1.79829	0.00269805	0.0240394
NCAPG	0.770606	1.84382	1.25863	9.29814e-06	0.000809959
DPYSL3	4.29981	11.2835	1.39187	3.78263e-06	0.000514653
PSAT1	27.2885	60.9887	1.16025	0.00155924	0.0171085
PTTG1	5.41015	10.9619	1.01876	1.92998e-07	0.00014907
CPXM1	5.10014	15.4526	1.59924	0.00127047	0.0151502
INHBA	1.50775	4.04703	1.42447	0.00188483	0.0191785
AC048344.4	0.743294	2.37544	1.67619	0.00520571	0.0363306
PDGFRB	10.0415	21.427	1.09346	0.000145572	0.00391645
IGKV1D-39	1.7875	7.80768	2.12695	0.00140834	0.0161733
CNN1	4.5302	13.2623	1.54969	1.84464e-05	0.00119426
ZNF114	0.32712	3.88974	3.57179	0.00560656	0.0381886
COL5A1	5.33371	14.934	1.48539	7.48109e-05	0.00260284
IGLV2-14	37.8992	197.431	2.38111	0.00591863	0.039494
AP003119.1	0.520986	1.56326	1.58524	0.00107096	0.0136727
PDGFRA	1.42946	3.05845	1.09733	0.00457785	0.0335901
IGFBP2	12.6836	31.5328	1.31389	0.000291786	0.00583001
MRGPRF	0.78688	1.62097	1.04264	4.19744e-05	0.0019158
PDGFRL	1.06251	4.92573	2.21286	0.000128042	0.00360791
SCNN1G	1.16006	17.3402	3.90185	0.00144409	0.0164516
FGF9	3.00159	0.997122	-1.58988	0.00101642	0.0132487
JPH1	1.15747	2.71255	1.22868	0.000646631	0.00990114
IGLV9-49	1.64003	17.8958	3.44783	0.00341506	0.0279842
EN1	0.290039	1.8459	2.67001	7.0384e-06	0.000733946
STRA6	0.783541	1.57471	1.00701	3.5836e-07	0.000177977
NEB	0.607032	1.42404	1.23014	6.6857e-05	0.00243658
SPINK2	0.480245	3.13146	2.70499	0.00105993	0.0135805
HOPX	1.45743	2.99077	1.03709	0.00405244	0.0311925
PBK	1.98787	4.66407	1.23037	0.000887502	0.0121213
NRARP	2.22243	6.46659	1.54087	2.78123e-06	0.000408401
DGAT2	0.717776	1.65452	1.20481	0.000942809	0.0124945
TFAP2A	0.636596	3.80892	2.58093	2.72954e-07	0.000155977
IL15RA	3.0308	7.54744	1.31629	9.63919e-08	0.000105927
IGLV1-51	0.634974	2.52633	1.99227	0.000805122	0.0113587
TYRO3	1.31865	2.69188	1.02955	1.66123e-05	0.00115539
TMOD1	1.31863	5.72911	2.11927	0.00108722	0.0137794
VSTM2A-OT1	1.37944	0.631437	-1.12737	0.0027417	0.0242978
UPK1A	0.224989	2.56375	3.51033	4.45311e-05	0.00198484
MKI67	1.95763	4.74542	1.27743	2.43271e-05	0.00139016
CD248	6.46315	14.1169	1.12712	7.56982e-05	0.00262482
IGHV7-81	0.702736	1.44	1.03501	0.00152414	0.0169843
LZTS1	2.15317	4.87204	1.17806	6.45328e-07	0.000219505
KIF4A	1.17677	3.02171	1.36054	2.57324e-05	0.0014304
FAM83A	0.0299973	2.07485	6.11203	5.45068e-05	0.0022376
LTBP2	5.3265	12.9247	1.27887	0.000148915	0.00394694
IGHV6-1	8.32394	25.3548	1.60692	0.00196864	0.0197554
ACTG2	1.80501	6.3861	1.82293	3.40289e-07	0.000177977
IGLV1-44	24.3879	123.755	2.34325	0.00715973	0.0446655
ST8SIA4	2.43497	5.69407	1.22555	0.00064663	0.00990114
IGHV1-69D	11.8491	60.8877	2.36137	0.000966604	0.0127766
IGHJ2	3.26929	13.0322	1.99503	0.00250151	0.0229522
IL2RA	0.916405	1.92838	1.07334	0.000212683	0.00485941
NPTX2	1.06837	7.30935	2.77433	1.08011e-06	0.000280552
HJURP	1.17374	3.41444	1.54053	7.97063e-06	0.00077179
IGHV4-61	2.11761	6.8737	1.69865	0.0006209	0.00966306
CTSG	7.86198	3.91468	-1.006	0.000423977	0.00752415
ELOVL2	0.965406	2.04948	1.08605	0.00241433	0.0224846
GPX2	12.4897	38.9322	1.64023	1.01869e-05	0.000856058
LINC00839	0.874035	2.10927	1.27098	0.000170759	0.00429482
KIFC1	2.91382	6.41605	1.13877	1.16403e-06	0.000291744
SLC7A2	2.73686	11.9309	2.12411	5.14025e-05	0.00218553
DTL	1.90669	4.16404	1.12691	0.00016165	0.00414286
ADGRF4	0.414124	1.88458	2.18611	0.000170185	0.00428793
RASD2	1.18462	2.96936	1.32572	1.84405e-07	0.00014907
IGHV5-51	32.3266	129.839	2.00593	0.00536289	0.0370833
PMAIP1	3.24003	7.46445	1.20403	0.00102154	0.013267
CDHR1	23.9404	11.8718	-1.0119	0.000493084	0.00829705
TROAP	1.1141	2.82948	1.34466	1.502e-06	0.000321786
PROM2	6.25869	27.7189	2.14694	0.00560827	0.0381886
PANX2	2.39261	6.46411	1.43386	3.88922e-07	0.000177977
IGLV2-5	0.71943	5.0659	2.81589	0.000292974	0.00584547
IGHV5-10-1	5.17174	37.5973	2.86191	0.00350239	0.0284615
IGHV4-28	2.64787	11.5358	2.12322	0.00242611	0.0225353
IFITM1	29.2676	95.8254	1.7111	4.74386e-06	0.000599742
HP	0.798538	51.9304	6.02307	0.00174162	0.0182707
PAEP	0.316017	27.8728	6.46271	0.000377527	0.00697933
IGHV2-26	4.06033	21.5263	2.40643	0.00734078	0.0453788
TMSB15A	0.635578	1.70707	1.42538	0.000523471	0.0086255
CLCNKA	5.44367	1.47631	-1.88258	2.22182e-06	0.000378661
EPHA3	0.729394	5.31143	2.86433	1.78074e-05	0.00118324
TAFA5	1.81234	4.74083	1.38729	0.000694982	0.0103856
ANKRD65	2.17162	7.0158	1.69184	0.00476282	0.0343993
PODNL1	0.292109	2.36983	3.0202	3.6145e-05	0.00175635
TMEM233	1.22755	3.704	1.5933	0.00464903	0.0339085
MYH11	4.1762	10.0273	1.26368	0.000408585	0.0073422
IGHV4-4	8.79715	23.5487	1.42054	0.00848009	0.0499573
SOSTDC1	355.331	133.597	-1.41127	5.91777e-05	0.0022911
KRT20	15.6168	39.7205	1.34678	0.00783658	0.0474178
HHIPL2	0.0704203	2.61907	5.21692	0.000197275	0.0046277
PLA2G2A	0.646094	6.07213	3.23239	0.00232176	0.0220326
HS6ST2	0.877372	3.09102	1.81682	9.98651e-05	0.00313555
IGKV1-17	9.59842	30.9936	1.6911	0.00658145	0.0422542
IGLV3-1	31.8679	159.785	2.32596	0.00108427	0.0137687
AL109615.3	0.528195	1.73307	1.71419	0.000126895	0.00358266
F3	3.39421	10.38	1.61266	2.59739e-05	0.00143823
AC007686.1	0.631819	2.93521	2.21588	0.00428847	0.0324154
ADCY3	3.12465	6.93842	1.15091	6.62656e-05	0.00242736
FAM155A	0.796191	1.69531	1.09037	0.000332075	0.00639014
COL3A1	44.7944	130.046	1.53763	0.000132893	0.00370079
AC008760.2	2.92428	7.65249	1.38785	6.55921e-06	0.000709885
IGKV2D-40	1.23859	3.81328	1.62233	0.000544469	0.0088591
ACTA2	26.3731	57.0101	1.11215	0.000135961	0.00376423
FOXF1	0.843311	1.81044	1.1022	6.80584e-05	0.00246147
IGHJ4	4.43001	42.7246	3.26968	0.00107619	0.0137158
STEAP4	0.724764	1.71209	1.24017	6.4326e-05	0.00239403
MAT1A	1.20327	4.60543	1.93637	0.000904856	0.0122878
GZMB	2.00353	4.88803	1.28671	0.00307691	0.0261336
POU2AF1	0.474703	1.83135	1.94781	0.000223549	0.00498092
INA	0.117395	3.99258	5.08788	0.00374059	0.0296384
BST2	70.5902	185.498	1.39386	0.000179388	0.00439306
IGHA1	555.971	1907.46	1.77857	0.00391898	0.0305604
APLP1	0.868418	4.27784	2.30042	1.0088e-05	0.000856058
CTHRC1	5.50118	13.5792	1.30359	0.00012989	0.00363844
GABRB3	0.984521	2.26097	1.19945	0.000375065	0.00695867
NEK2	1.19724	3.31671	1.47005	3.4204e-05	0.00170257
IGHV1OR15-2	0.567199	2.25737	1.99272	0.00105955	0.0135805
IGKV3-20	64.8645	346.164	2.41595	0.00322754	0.0269826
B3GNT4	0.757126	1.6323	1.1083	6.04269e-05	0.00230819
STC2	2.36874	6.71155	1.50253	2.44816e-06	0.000392387
CDH3	1.00253	5.36839	2.42084	4.56954e-05	0.00200863
ISM1	1.77226	5.11602	1.52943	8.47872e-08	0.000100939
ADRA1B	1.47966	3.29276	1.15403	1.27662e-06	0.000309115
LINGO1	0.724161	2.06351	1.51071	1.7368e-05	0.00116859
PDE10A	0.501259	1.77178	1.82157	0.00017639	0.00438252
CYSLTR2	44.7372	17.6277	-1.34363	0.000234324	0.00510297
SYNPO2	1.62319	3.36647	1.0524	0.000620419	0.00966306
IFITM10	0.70605	2.13342	1.59532	0.000287053	0.00578404
TP63	0.0833764	3.0719	5.20335	0.000215979	0.00488207
FAM171B	1.79925	4.6038	1.35543	6.75788e-06	0.000715134
FOXA1	0.0571669	3.05505	5.73987	5.36416e-05	0.00221481
SKA1	0.742028	1.64455	1.14815	3.09941e-05	0.00161012
SRPX2	0.628251	3.76172	2.58198	4.24427e-06	0.000556272
TSHZ2	0.65728	1.41374	1.10493	0.00173772	0.0182672
BIRC5	3.31586	7.5483	1.18677	5.81266e-05	0.00228131
KCNK3	2.7046	10.5586	1.96493	0.000289409	0.00580647
SH2D2A	2.10295	4.2205	1.005	1.10128e-05	0.000883869
PDE3A	0.876109	2.24871	1.35991	0.000500925	0.00836985
IGLV3-21	62.2159	244.388	1.97382	0.00756805	0.0463484
PPP2R2C	1.46968	3.18994	1.11802	0.000427369	0.00757493
FOXC2	0.753833	1.98387	1.396	1.96501e-05	0.00123666
NETO2	2.44318	5.78056	1.24245	2.50432e-07	0.00014907
MZB1	3.70999	13.4479	1.85789	4.44671e-05	0.00198484
CXCL13	1.36892	11.111	3.02088	1.29508e-05	0.000976327
FRZB	7.42184	23.7531	1.67827	0.000919391	0.012391
SFRP4	6.88221	15.2144	1.14449	2.54136e-05	0.0014304
TTK	0.817527	1.92787	1.23767	6.84627e-05	0.00246984
MDFI	0.958606	4.6489	2.27788	0.00175445	0.0183351
GJC1	0.907536	2.19645	1.27514	0.000226054	0.0050146
IGLV2-28	2.33395	6.25896	1.42315	0.00269336	0.0240183
PLXNB3	0.490739	1.91416	1.96368	0.00603436	0.039929
ELN	4.45707	12.2908	1.46341	0.000370111	0.00689365
SLITRK6	0.0321689	3.98406	6.95243	9.65817e-05	0.00305258
CLCNKB	23.2516	4.18422	-2.4743	1.55184e-09	1.10848e-05
SLC2A1	25.3506	78.6144	1.63277	0.000498299	0.00835528
GTSE1	1.13935	2.47803	1.12099	1.39358e-05	0.00102096
NR2F1	3.92543	8.01472	1.0298	0.000560615	0.00902926
IGKV2D-28	0.580551	2.2619	1.96204	0.00271553	0.0241407
CHST1	0.805298	1.927	1.25876	0.000623641	0.00966306
TPX2	5.2968	13.6951	1.37047	2.78988e-05	0.00149087
TMEM59L	0.595704	2.34833	1.97897	0.000336534	0.00643385
LEF1	0.835264	2.04934	1.29485	2.12601e-05	0.00128153
CES4A	1.70999	5.14856	1.59018	4.11118e-07	0.000177977
LAMB4	1.47539	0.646923	-1.18943	8.8952e-05	0.00292131
SLC7A5	17.9996	38.0595	1.0803	0.0002545	0.00537618
KRT16	0.821834	13.9811	4.08849	0.00780525	0.0472883
CBX2	0.467951	1.65036	1.81835	2.67113e-05	0.0014535
IL1R2	1.58821	5.3474	1.75143	0.00247129	0.0227627
STAC2	4.40396	25.9526	2.55901	0.00227195	0.0216959
IL6	0.685815	9.76959	3.83241	5.87978e-05	0.00228879
IGKV1D-8	1.00346	4.15105	2.04849	0.00673294	0.0429597
COL6A3	3.5549	8.92086	1.32737	1.82142e-05	0.00118817
TMEM158	1.1907	3.36053	1.49688	0.00015233	0.00400772
