# Supplementary material for: Cuproptosis-Related LncRNA-Based Prediction of the Prognosis and Immunotherapy Response in Papillary Renal Cell Carcinoma
Source: Int J Mol Sci. 2023 Jan 11;24(2):1464. doi: 10.3390/ijms24021464 (PMC9863050; doi:10.3390/ijms24021464)
Supplement: Supplementary file 1 [file ijms-24-01464-s001.zip › Supplementary Table S5-GO.xlsx]

## Sheet: GO
Table S5. Detailed information of GO analysis for high- and low-risk sets.
ONTOLOGY	ID	Description	GeneRatio	BgRatio	pvalue	p.adjust	qvalue	geneID	Count
CC	GO:0019814	immunoglobulin complex	52/369	167/19550	5.44062e-49	1.78996e-46	1.58637e-46	IGLV3-25/IGHV2-70D/IGKV1-8/IGLV1-50/IGKV1-39/IGKV3D-20/IGLC3/IGLV1-36/JCHAIN/IGHV1-69/IGLV2-8/IGLV2-18/IGLV3-19/CD79A/IGLV5-45/IGKC/IGHV4-31/IGKV1-6/IGHV3-48/IGKV3D-15/IGKV3D-11/IGKV3-15/IGKV1-16/IGHV3-11/IGLV7-43/IGLV3-10/IGLC2/IGKV1D-33/IGLV2-11/IGHV2-70/IGHV2-5/IGKV1D-39/IGLV2-14/IGLV9-49/IGLV1-51/IGHV7-81/IGHV6-1/IGLV1-44/IGHV1-69D/IGHV4-61/IGHV5-51/IGHV5-10-1/IGHV4-28/IGHV2-26/IGHV4-4/IGKV1-…	52
MF	GO:0003823	antigen binding	42/345	171/18368	5.28029e-35	2.67711e-32	2.35668e-32	IGLV3-25/IGHV2-70D/IGKV1-39/IGLC3/JCHAIN/IGHV1-69/IGLV2-8/IGLV3-19/IGKC/IGHV4-31/IGHV3-48/IGKV3D-11/IGKV3-15/IGKV1-16/IGHV3-11/LAG3/IGLV7-43/IGLC2/IGKV1D-33/IGLV2-11/IGHV2-70/IGHV2-5/IGKV1D-39/IGLV2-14/IGLV1-51/IGHV7-81/IGHV6-1/IGLV1-44/IGHV1-69D/IGHV4-61/IGHV5-51/IGHV5-10-1/IGHV4-28/IGHV2-26/IGHV4-4/IGKV1-17/IGLV3-1/IGHA1/IGKV3-20/IGLV3-21/IGKV2D-28/SLC7A5	42
CC	GO:0009897	external side of plasma membrane	37/369	421/19550	7.20073e-15	7.8968e-13	6.9986e-13	RTN4RL2/LDLR/IGHV2-70D/FGA/EFNA5/IGLC3/PDCD1/IL1RL1/IGHV1-69/CD79A/IGKC/IGHV4-31/IGHV3-48/MFGE8/IGHV3-11/LAG3/SCNN1B/IGLC2/IGHV2-70/IGHV2-5/CD19/PDGFRA/SCNN1G/CD248/IGHV7-81/IGHV6-1/IGHV1-69D/IL2RA/IGHV4-61/IGHV5-51/IGHV5-10-1/IGHV4-28/IGHV2-26/IGHV4-4/F3/IGHA1/SLC7A5	37
CC	GO:0062023	collagen-containing extracellular matrix	37/369	425/19550	9.69984e-15	7.97812e-13	7.07068e-13	COL7A1/POSTN/EFEMP1/MFAP5/FGA/COL5A3/ADAM19/VTN/LAMB3/LAD1/COL1A1/COL5A2/COMP/SERPINE1/FBLN1/CMA1/ADAMTS4/MFGE8/FN1/FIBCD1/AMBP/CSPG4/SFRP2/MGP/SRPX/COL5A1/FGF9/LTBP2/CTSG/F3/COL3A1/APLP1/CTHRC1/SRPX2/ELN/LAMB4/COL6A3	37
BP	GO:0002440	production of molecular mediator of immune response	36/355	308/18723	2.10508e-18	3.8365e-15	3.24404e-15	IGLV3-25/IGKV1-8/IGLV1-50/IGKV1-39/IGKV3D-20/EXO1/IGLV1-36/IGLV2-8/IGLV2-18/IGLV3-19/IGLV5-45/IGKC/IGKV1-6/IGKV3D-15/IGKV3D-11/IGKV3-15/IGKV1-16/IGLV7-43/IGLV3-10/IGKV1D-33/IGLV2-11/IGKV1D-39/IGLV2-14/IGLV9-49/IGLV1-51/IGLV1-44/IGKV1-17/IGLV3-1/BST2/IGKV3-20/IGLV3-21/MZB1/IGKV2D-28/SLC7A5/IL6/IGKV1D-8	36
BP	GO:0002377	immunoglobulin production	34/355	216/18723	1.33832e-21	4.87817e-18	4.12483e-18	IGLV3-25/IGKV1-8/IGLV1-50/IGKV1-39/IGKV3D-20/EXO1/IGLV1-36/IGLV2-8/IGLV2-18/IGLV3-19/IGLV5-45/IGKC/IGKV1-6/IGKV3D-15/IGKV3D-11/IGKV3-15/IGKV1-16/IGLV7-43/IGLV3-10/IGKV1D-33/IGLV2-11/IGKV1D-39/IGLV2-14/IGLV9-49/IGLV1-51/IGLV1-44/IGKV1-17/IGLV3-1/IGKV3-20/IGLV3-21/MZB1/IGKV2D-28/IL6/IGKV1D-8	34
BP	GO:0042742	defense response to bacterium	33/355	350/18723	3.30487e-14	1.33847e-11	1.13177e-11	IGHV2-70D/FGA/IGLC3/JCHAIN/IGHV1-69/CCL20/LBP/IGKC/IGHV4-31/IGHV3-48/SERPINE1/IGHV3-11/H2BC4/SCNN1B/IGLC2/IGHV2-70/IGHV2-5/IGHV7-81/IGHV6-1/IGHV1-69D/IGHV4-61/CTSG/IGHV5-51/IGHV5-10-1/IGHV4-28/HP/IGHV2-26/IGHV4-4/PLA2G2A/IGHA1/IGKV3-20/CXCL13/IL6	33
BP	GO:0006959	humoral immune response	31/355	317/18723	7.65803e-14	2.32613e-11	1.96691e-11	IGHV2-70D/FGA/IGLC3/PDCD1/EXO1/JCHAIN/IGHV1-69/IGKC/IGHV4-31/IGHV3-48/IGHV3-11/H2BC4/IGLC2/IGHV2-70/IGHV2-5/CR2/IGHV7-81/IGHV6-1/IGHV1-69D/IGHV4-61/CTSG/IGHV5-51/IGHV5-10-1/IGHV4-28/IGHV2-26/IGHV4-4/POU2AF1/IGHA1/IGKV3-20/CXCL13/IL6	31
BP	GO:0002443	leukocyte mediated immunity	31/355	440/18723	3.7349e-10	5.91901e-08	5.00494e-08	IGHV2-70D/IGLC3/EXO1/IGHV1-69/IGKC/IGHV4-31/IGHV3-48/PTGDS/IGHV3-11/LAG3/SCNN1B/IGLC2/IGHV2-70/IGHV2-5/CR2/CD19/IGHV7-81/IGHV6-1/IGHV1-69D/IGHV4-61/CTSG/IGHV5-51/IGHV5-10-1/IGHV4-28/IGHV2-26/IGHV4-4/FOXF1/GZMB/BST2/IGHA1/IL6	31
BP	GO:0042113	B cell activation	30/355	334/18723	1.78911e-12	4.07582e-10	3.44639e-10	IGHV2-70D/IGLC3/EXO1/IGHV1-69/CD79A/IGKC/IGHV4-31/IGHV3-48/IGHV3-11/IGLC2/IGHV2-70/IGHV2-5/CR2/CD19/INHBA/IGHV7-81/IGHV6-1/IGHV1-69D/IGHV4-61/IGHV5-51/IGHV5-10-1/IGHV4-28/IGHV2-26/IGHV4-4/POU2AF1/BST2/IGHA1/MZB1/LEF1/IL6	30
BP	GO:0050867	positive regulation of cell activation	29/355	420/18723	2.24384e-09	2.63832e-07	2.23088e-07	IGHV2-70D/CCL19/IGLC3/IL1RL1/IGHV1-69/LBP/IGKC/IGHV4-31/IGHV3-48/IGHV3-11/IGLC2/IGHV2-70/IGHV2-5/PDGFRB/IGFBP2/IL15RA/IGHV7-81/IGHV6-1/IGHV1-69D/IL2RA/IGHV4-61/IGHV5-51/IGHV5-10-1/IGHV4-28/IGHV2-26/IGHV4-4/IGHA1/LEF1/IL6	29
BP	GO:0002460	adaptive immune response based on somatic recombination of immune receptors built from immunoglobulin superfamily domains	28/355	356/18723	2.2867e-10	3.96907e-08	3.35613e-08	IGHV2-70D/CCL19/IGLC3/EXO1/IL1RL1/IGHV1-69/IGKC/IGHV4-31/IGHV3-48/IGHV3-11/IGLC2/IGHV2-70/IGHV2-5/CR2/CD19/IGHV7-81/IGHV6-1/IGHV1-69D/IGHV4-61/IGHV5-51/IGHV5-10-1/IGHV4-28/IGHV2-26/IGHV4-4/IGHA1/CXCL13/LEF1/IL6	28
BP	GO:0002696	positive regulation of leukocyte activation	28/355	409/18723	5.17575e-09	5.71685e-07	4.834e-07	IGHV2-70D/CCL19/IGLC3/IL1RL1/IGHV1-69/LBP/IGKC/IGHV4-31/IGHV3-48/IGHV3-11/IGLC2/IGHV2-70/IGHV2-5/IGFBP2/IL15RA/IGHV7-81/IGHV6-1/IGHV1-69D/IL2RA/IGHV4-61/IGHV5-51/IGHV5-10-1/IGHV4-28/IGHV2-26/IGHV4-4/IGHA1/LEF1/IL6	28
BP	GO:0000280	nuclear division	28/355	439/18723	2.39474e-08	2.29706e-06	1.94232e-06	DLGAP5/UBE2C/KIF18B/KIF18A/KIF2C/NCAPH/NDC80/ANLN/BUB1/ASPM/MYBL2/KIF11/CENPF/BUB1B/TOP2A/NUF2/AURKB/CDC20/NCAPG/PTTG1/PDGFRB/MKI67/KIF4A/KIFC1/NEK2/PDE3A/TTK/TPX2	28
BP	GO:0048285	organelle fission	28/355	488/18723	2.18159e-07	1.93949e-05	1.63997e-05	DLGAP5/UBE2C/KIF18B/KIF18A/KIF2C/NCAPH/NDC80/ANLN/BUB1/ASPM/MYBL2/KIF11/CENPF/BUB1B/TOP2A/NUF2/AURKB/CDC20/NCAPG/PTTG1/PDGFRB/MKI67/KIF4A/KIFC1/NEK2/PDE3A/TTK/TPX2	28
BP	GO:0006909	phagocytosis	26/355	308/18723	2.23426e-10	3.96907e-08	3.35613e-08	LDLR/IGHV2-70D/IGLC3/IGHV1-69/LBP/IGKC/IGHV4-31/IGHV3-48/MFGE8/IGHV3-11/IGLC2/IGHV2-70/IGHV2-5/SRPX/IL15RA/TYRO3/IGHV7-81/IGHV6-1/IGHV1-69D/IGHV4-61/IGHV5-51/IGHV5-10-1/IGHV4-28/IGHV2-26/IGHV4-4/IGHA1	26
BP	GO:0002449	lymphocyte mediated immunity	26/355	350/18723	3.4415e-09	3.92008e-07	3.31471e-07	IGHV2-70D/IGLC3/EXO1/IGHV1-69/IGKC/IGHV4-31/IGHV3-48/IGHV3-11/LAG3/IGLC2/IGHV2-70/IGHV2-5/CR2/CD19/IGHV7-81/IGHV6-1/IGHV1-69D/IGHV4-61/IGHV5-51/IGHV5-10-1/IGHV4-28/IGHV2-26/IGHV4-4/GZMB/IGHA1/IL6	26
BP	GO:0051251	positive regulation of lymphocyte activation	26/355	362/18723	6.94599e-09	7.44651e-07	6.29655e-07	IGHV2-70D/CCL19/IGLC3/IGHV1-69/IGKC/IGHV4-31/IGHV3-48/IGHV3-11/IGLC2/IGHV2-70/IGHV2-5/IGFBP2/IL15RA/IGHV7-81/IGHV6-1/IGHV1-69D/IL2RA/IGHV4-61/IGHV5-51/IGHV5-10-1/IGHV4-28/IGHV2-26/IGHV4-4/IGHA1/LEF1/IL6	26
BP	GO:0002764	immune response-regulating signaling pathway	26/355	468/18723	1.0987e-06	8.89945e-05	7.52511e-05	IGHV2-70D/IGLC3/IGHV1-69/LBP/KCNN4/CD79A/IGKC/IGHV4-31/IGHV3-48/IGHV3-11/IGLC2/IGHV2-70/IGHV2-5/CR2/CD19/TYRO3/IGHV7-81/IGHV6-1/IGHV1-69D/IGHV4-61/IGHV5-51/IGHV5-10-1/IGHV4-28/IGHV2-26/IGHV4-4/IGHA1	26
BP	GO:0008037	cell recognition	25/355	225/18723	1.25887e-12	3.05905e-10	2.58665e-10	IGHV2-70D/CCL19/IGLC3/IGHV1-69/LBP/IGKC/IGHV4-31/IGHV3-48/MFGE8/IGHV3-11/IGLC2/IGHV2-70/IGHV2-5/IGHV7-81/IGHV6-1/IGHV1-69D/IGHV4-61/IGHV5-51/IGHV5-10-1/IGHV4-28/PAEP/IGHV2-26/EPHA3/IGHV4-4/IGHA1	25
BP	GO:0140014	mitotic nuclear division	25/355	287/18723	2.58906e-10	4.2896e-08	3.62716e-08	DLGAP5/UBE2C/KIF18B/KIF18A/KIF2C/NCAPH/NDC80/ANLN/BUB1/MYBL2/KIF11/CENPF/BUB1B/NUF2/AURKB/CDC20/NCAPG/PTTG1/PDGFRB/MKI67/KIF4A/KIFC1/NEK2/TTK/TPX2	25
BP	GO:0030198	extracellular matrix organization	25/355	301/18723	7.04658e-10	1.02739e-07	8.68732e-08	POSTN/COL5A3/NDNF/LAMB3/WT1/MMP1/COL1A1/COL5A2/COMP/FBLN1/CMA1/MMP10/ADAMTS4/SFRP2/COL5A1/PDGFRA/CTSG/MYH11/COL3A1/FOXF1/APLP1/FOXC2/ELN/LAMB4/IL6	25
BP	GO:0043062	extracellular structure organization	25/355	302/18723	7.55145e-10	1.05865e-07	8.95167e-08	POSTN/COL5A3/NDNF/LAMB3/WT1/MMP1/COL1A1/COL5A2/COMP/FBLN1/CMA1/MMP10/ADAMTS4/SFRP2/COL5A1/PDGFRA/CTSG/MYH11/COL3A1/FOXF1/APLP1/FOXC2/ELN/LAMB4/IL6	25
BP	GO:0045229	external encapsulating structure organization	25/355	304/18723	8.66455e-10	1.16971e-07	9.89076e-08	POSTN/COL5A3/NDNF/LAMB3/WT1/MMP1/COL1A1/COL5A2/COMP/FBLN1/CMA1/MMP10/ADAMTS4/SFRP2/COL5A1/PDGFRA/CTSG/MYH11/COL3A1/FOXF1/APLP1/FOXC2/ELN/LAMB4/IL6	25
BP	GO:0007059	chromosome segregation	25/355	346/18723	1.21214e-08	1.19412e-06	1.00971e-06	FAM83D/DLGAP5/UBE2C/KIF18B/KIF18A/KIF2C/NCAPH/NDC80/BUB1/CENPF/BUB1B/TOP2A/NUF2/AURKB/CDC20/NCAPG/PTTG1/MKI67/KIF4A/HJURP/KIFC1/NEK2/SKA1/BIRC5/TTK	25
BP	GO:0002253	activation of immune response	25/355	375/18723	5.90207e-08	5.51617e-06	4.66431e-06	AIM2/IGHV2-70D/IGLC3/IGHV1-69/KCNN4/CD79A/IGKC/IGHV4-31/IGHV3-48/IGHV3-11/IGLC2/IGHV2-70/IGHV2-5/CR2/CD19/IGHV7-81/IGHV6-1/IGHV1-69D/IGHV4-61/IGHV5-51/IGHV5-10-1/IGHV4-28/IGHV2-26/IGHV4-4/IGHA1	25
BP	GO:0050864	regulation of B cell activation	24/355	198/18723	5.3496e-13	1.49995e-10	1.26831e-10	IGHV2-70D/IGLC3/IGHV1-69/IGKC/IGHV4-31/IGHV3-48/IGHV3-11/IGLC2/IGHV2-70/IGHV2-5/CD19/INHBA/IGHV7-81/IGHV6-1/IGHV1-69D/IGHV4-61/IGHV5-51/IGHV5-10-1/IGHV4-28/IGHV2-26/IGHV4-4/IGHA1/MZB1/IL6	24
BP	GO:0002429	immune response-activating cell surface receptor signaling pathway	24/355	291/18723	1.7949e-09	2.22295e-07	1.87966e-07	IGHV2-70D/IGLC3/IGHV1-69/KCNN4/CD79A/IGKC/IGHV4-31/IGHV3-48/IGHV3-11/IGLC2/IGHV2-70/IGHV2-5/CR2/CD19/IGHV7-81/IGHV6-1/IGHV1-69D/IGHV4-61/IGHV5-51/IGHV5-10-1/IGHV4-28/IGHV2-26/IGHV4-4/IGHA1	24
BP	GO:0002757	immune response-activating signal transduction	24/355	291/18723	1.7949e-09	2.22295e-07	1.87966e-07	IGHV2-70D/IGLC3/IGHV1-69/KCNN4/CD79A/IGKC/IGHV4-31/IGHV3-48/IGHV3-11/IGLC2/IGHV2-70/IGHV2-5/CR2/CD19/IGHV7-81/IGHV6-1/IGHV1-69D/IGHV4-61/IGHV5-51/IGHV5-10-1/IGHV4-28/IGHV2-26/IGHV4-4/IGHA1	24
BP	GO:0002768	immune response-regulating cell surface receptor signaling pathway	24/355	315/18723	8.5833e-09	8.93889e-07	7.55847e-07	IGHV2-70D/IGLC3/IGHV1-69/KCNN4/CD79A/IGKC/IGHV4-31/IGHV3-48/IGHV3-11/IGLC2/IGHV2-70/IGHV2-5/CR2/CD19/IGHV7-81/IGHV6-1/IGHV1-69D/IGHV4-61/IGHV5-51/IGHV5-10-1/IGHV4-28/IGHV2-26/IGHV4-4/IGHA1	24
MF	GO:0005201	extracellular matrix structural constituent	24/345	172/18368	1.8167e-14	3.07022e-12	2.70274e-12	COL7A1/POSTN/EFEMP1/MFAP5/FGA/COL5A3/VTN/LAMB3/COL1A1/COL5A2/COMP/FBLN1/MFGE8/FN1/MGP/SRPX/COL5A1/LTBP2/COL3A1/CTHRC1/SRPX2/ELN/LAMB4/COL6A3	24
BP	GO:0016064	immunoglobulin mediated immune response	23/355	207/18723	1.02389e-11	2.19534e-09	1.85632e-09	IGHV2-70D/IGLC3/EXO1/IGHV1-69/IGKC/IGHV4-31/IGHV3-48/IGHV3-11/IGLC2/IGHV2-70/IGHV2-5/CR2/CD19/IGHV7-81/IGHV6-1/IGHV1-69D/IGHV4-61/IGHV5-51/IGHV5-10-1/IGHV4-28/IGHV2-26/IGHV4-4/IGHA1	23
BP	GO:0019724	B cell mediated immunity	23/355	210/18723	1.37952e-11	2.79353e-09	2.36213e-09	IGHV2-70D/IGLC3/EXO1/IGHV1-69/IGKC/IGHV4-31/IGHV3-48/IGHV3-11/IGLC2/IGHV2-70/IGHV2-5/CR2/CD19/IGHV7-81/IGHV6-1/IGHV1-69D/IGHV4-61/IGHV5-51/IGHV5-10-1/IGHV4-28/IGHV2-26/IGHV4-4/IGHA1	23
BP	GO:0050851	antigen receptor-mediated signaling pathway	23/355	240/18723	2.08622e-10	3.96907e-08	3.35613e-08	IGHV2-70D/IGLC3/IGHV1-69/KCNN4/CD79A/IGKC/IGHV4-31/IGHV3-48/IGHV3-11/IGLC2/IGHV2-70/IGHV2-5/CD19/IGHV7-81/IGHV6-1/IGHV1-69D/IGHV4-61/IGHV5-51/IGHV5-10-1/IGHV4-28/IGHV2-26/IGHV4-4/IGHA1	23
BP	GO:0060485	mesenchyme development	23/355	291/18723	8.86497e-09	8.97579e-07	7.58966e-07	FAM83D/HEYL/SNAI2/WT1/COL1A1/SPRED3/TBX2/WNT10A/EDNRA/FN1/SEMA6B/SFRP2/SNAI1/PDGFRB/ACTG2/EPHA3/ACTA2/FOXF1/FOXA1/FOXC2/FRZB/LEF1/IL6	23
BP	GO:0006910	phagocytosis, recognition	22/355	100/18723	1.29581e-17	1.57441e-14	1.33128e-14	IGHV2-70D/IGLC3/IGHV1-69/LBP/IGKC/IGHV4-31/IGHV3-48/MFGE8/IGHV3-11/IGLC2/IGHV2-70/IGHV2-5/IGHV7-81/IGHV6-1/IGHV1-69D/IGHV4-61/IGHV5-51/IGHV5-10-1/IGHV4-28/IGHV2-26/IGHV4-4/IGHA1	22
BP	GO:0002455	humoral immune response mediated by circulating immunoglobulin	22/355	121/18723	9.5022e-16	7.59281e-13	6.42026e-13	IGHV2-70D/IGLC3/EXO1/IGHV1-69/IGKC/IGHV4-31/IGHV3-48/IGHV3-11/IGLC2/IGHV2-70/IGHV2-5/CR2/IGHV7-81/IGHV6-1/IGHV1-69D/IGHV4-61/IGHV5-51/IGHV5-10-1/IGHV4-28/IGHV2-26/IGHV4-4/IGHA1	22
BP	GO:0050853	B cell receptor signaling pathway	22/355	131/18723	5.412e-15	3.28779e-12	2.78006e-12	IGHV2-70D/IGLC3/IGHV1-69/CD79A/IGKC/IGHV4-31/IGHV3-48/IGHV3-11/IGLC2/IGHV2-70/IGHV2-5/CD19/IGHV7-81/IGHV6-1/IGHV1-69D/IGHV4-61/IGHV5-51/IGHV5-10-1/IGHV4-28/IGHV2-26/IGHV4-4/IGHA1	22
BP	GO:0099024	plasma membrane invagination	22/355	136/18723	1.21752e-14	6.33979e-12	5.36074e-12	IGHV2-70D/IGLC3/IGHV1-69/IGKC/IGHV4-31/IGHV3-48/MFGE8/IGHV3-11/IGLC2/AURKB/IGHV2-70/IGHV2-5/IGHV7-81/IGHV6-1/IGHV1-69D/IGHV4-61/IGHV5-51/IGHV5-10-1/IGHV4-28/IGHV2-26/IGHV4-4/IGHA1	22
BP	GO:0010324	membrane invagination	22/355	144/18723	4.14507e-14	1.51088e-11	1.27755e-11	IGHV2-70D/IGLC3/IGHV1-69/IGKC/IGHV4-31/IGHV3-48/MFGE8/IGHV3-11/IGLC2/AURKB/IGHV2-70/IGHV2-5/IGHV7-81/IGHV6-1/IGHV1-69D/IGHV4-61/IGHV5-51/IGHV5-10-1/IGHV4-28/IGHV2-26/IGHV4-4/IGHA1	22
BP	GO:0042060	wound healing	22/355	422/18723	2.0108e-05	0.00102758	0.000868893	POSTN/FGA/NDNF/VTN/VEGFA/GPR4/COL1A1/SAA1/COMP/SERPINE1/FBLN1/FN1/PDGFRB/COL5A1/PDGFRA/TYRO3/TAFA5/F3/COL3A1/CDH3/FOXC2/IL6	22
CC	GO:0042571	immunoglobulin complex, circulating	22/369	77/19550	2.48307e-20	4.08464e-18	3.62005e-18	IGHV2-70D/IGLC3/JCHAIN/IGHV1-69/IGKC/IGHV4-31/IGHV3-48/IGHV3-11/IGLC2/IGHV2-70/IGHV2-5/IGHV7-81/IGHV6-1/IGHV1-69D/IGHV4-61/IGHV5-51/IGHV5-10-1/IGHV4-28/IGHV2-26/IGHV4-4/IGHA1/IGKV3-20	22
CC	GO:0072562	blood microparticle	22/369	146/19550	5.1829e-14	3.41035e-12	3.02245e-12	IGLV3-25/FGA/IGKV1-39/IGLC3/VTN/JCHAIN/IGKC/IGKV3D-11/IGKV3-15/CP/FN1/AMBP/IGLC2/IGKV1D-33/ACTG2/HP/IGKV1-17/IGHA1/IGKV3-20/IGLV3-21/SLC2A1/IGKV2D-28	22
BP	GO:0006958	complement activation, classical pathway	21/355	108/18723	1.04154e-15	7.59281e-13	6.42026e-13	IGHV2-70D/IGLC3/IGHV1-69/IGKC/IGHV4-31/IGHV3-48/IGHV3-11/IGLC2/IGHV2-70/IGHV2-5/CR2/IGHV7-81/IGHV6-1/IGHV1-69D/IGHV4-61/IGHV5-51/IGHV5-10-1/IGHV4-28/IGHV2-26/IGHV4-4/IGHA1	21
BP	GO:0006911	phagocytosis, engulfment	21/355	127/18723	3.14055e-14	1.33847e-11	1.13177e-11	IGHV2-70D/IGLC3/IGHV1-69/IGKC/IGHV4-31/IGHV3-48/MFGE8/IGHV3-11/IGLC2/IGHV2-70/IGHV2-5/IGHV7-81/IGHV6-1/IGHV1-69D/IGHV4-61/IGHV5-51/IGHV5-10-1/IGHV4-28/IGHV2-26/IGHV4-4/IGHA1	21
BP	GO:0006956	complement activation	21/355	130/18723	5.08257e-14	1.68418e-11	1.42409e-11	IGHV2-70D/IGLC3/IGHV1-69/IGKC/IGHV4-31/IGHV3-48/IGHV3-11/IGLC2/IGHV2-70/IGHV2-5/CR2/IGHV7-81/IGHV6-1/IGHV1-69D/IGHV4-61/IGHV5-51/IGHV5-10-1/IGHV4-28/IGHV2-26/IGHV4-4/IGHA1	21
BP	GO:0050871	positive regulation of B cell activation	21/355	152/18723	1.20269e-12	3.05905e-10	2.58665e-10	IGHV2-70D/IGLC3/IGHV1-69/IGKC/IGHV4-31/IGHV3-48/IGHV3-11/IGLC2/IGHV2-70/IGHV2-5/IGHV7-81/IGHV6-1/IGHV1-69D/IGHV4-61/IGHV5-51/IGHV5-10-1/IGHV4-28/IGHV2-26/IGHV4-4/IGHA1/IL6	21
BP	GO:0098813	nuclear chromosome segregation	21/355	281/18723	1.03643e-07	9.44446e-06	7.98596e-06	FAM83D/DLGAP5/UBE2C/KIF18B/KIF18A/KIF2C/NCAPH/NDC80/BUB1/CENPF/BUB1B/TOP2A/NUF2/AURKB/CDC20/NCAPG/PTTG1/KIF4A/KIFC1/NEK2/TTK	21
BP	GO:0048608	reproductive structure development	21/355	424/18723	6.49472e-05	0.00260146	0.00219972	KIF18A/ADAM19/INHBB/VEGFA/WT1/APELA/ASPM/REN/SFRP2/SNAI1/INHBA/PDGFRB/PDGFRA/FGF9/STRA6/TYRO3/STC2/TP63/FOXA1/MDFI/LEF1	21
BP	GO:0061458	reproductive system development	21/355	427/18723	7.17835e-05	0.00279649	0.00236463	KIF18A/ADAM19/INHBB/VEGFA/WT1/APELA/ASPM/REN/SFRP2/SNAI1/INHBA/PDGFRB/PDGFRA/FGF9/STRA6/TYRO3/STC2/TP63/FOXA1/MDFI/LEF1	21
CC	GO:0045177	apical part of cell	21/369	435/19550	8.83703e-05	0.0015302	0.00135615	GJB6/LDLR/ANO1/ATP6V0A4/ADGRG2/ASPM/PODXL/FN1/SCNN1B/CSPG4/REN/SAPCD2/PDGFRB/IGFBP2/SCNN1G/UPK1A/LZTS1/PROM2/BST2/SLC2A1/SLC7A5	21
MF	GO:0034987	immunoglobulin receptor binding	21/345	79/18368	8.46878e-19	2.14684e-16	1.88988e-16	IGHV2-70D/IGLC3/JCHAIN/IGHV1-69/IGKC/IGHV4-31/IGHV3-48/IGHV3-11/IGLC2/IGHV2-70/IGHV2-5/IGHV7-81/IGHV6-1/IGHV1-69D/IGHV4-61/IGHV5-51/IGHV5-10-1/IGHV4-28/IGHV2-26/IGHV4-4/IGHA1	21
BP	GO:0000819	sister chromatid segregation	20/355	202/18723	1.82959e-09	2.22295e-07	1.87966e-07	DLGAP5/UBE2C/KIF18B/KIF18A/KIF2C/NCAPH/NDC80/BUB1/CENPF/BUB1B/TOP2A/NUF2/AURKB/CDC20/NCAPG/PTTG1/KIF4A/KIFC1/NEK2/TTK	20
BP	GO:0060537	muscle tissue development	20/355	403/18723	9.41419e-05	0.00336419	0.00284466	HEYL/GJB6/PLN/VEGFA/WT1/TBX2/HOXD10/MSX2/CDK1/CENPF/PDGFRB/PDGFRA/STRA6/NEB/HOPX/MYH11/FOXC2/GJC1/ELN/LEF1	20
BP	GO:0048568	embryonic organ development	20/355	427/18723	0.000203794	0.00669217	0.0056587	EFEMP1/MFAP5/GJB6/VEGFA/TBX2/HOXD10/APELA/PCSK5/SNAI1/PDGFRA/EN1/STRA6/TFAP2A/FOXF1/CTHRC1/FOXC2/FRZB/MDFI/SLITRK6/LEF1	20
BP	GO:0052547	regulation of peptidase activity	20/355	461/18723	0.000544617	0.014385	0.0121635	COL7A1/SPINK13/AIM2/VTN/VEGFA/NGF/SPINK1/SERPINE1/FBLN1/FN1/AMBP/SFRP2/PTTG1/SPINK2/PMAIP1/F3/BST2/TP63/BIRC5/COL6A3	20
CC	GO:0005819	spindle	20/369	391/19550	5.90542e-05	0.0012823	0.00113645	FAM83D/DLGAP5/KIF18B/KIF18A/KIF2C/ASPM/KIF20A/KIF11/CDK1/CENPF/BUB1B/AURKB/CDC20/KIF4A/KIFC1/NEK2/SKA1/BIRC5/TTK/TPX2	20
MF	GO:0005539	glycosaminoglycan binding	20/345	230/18368	1.45178e-08	1.84013e-06	1.61988e-06	POSTN/COL5A3/NDNF/VTN/CEMIP/JCHAIN/VEGFA/HMMR/SAA1/PGF/COMP/FN1/CCN5/DPYSL3/COL5A1/FGF9/LTBP2/CTSG/APLP1/CXCL13	20
MF	GO:0030546	signaling receptor activator activity	20/345	495/18368	0.00115677	0.0244368	0.0215119	EFEMP1/EFNA5/CCL19/INHBB/VEGFA/NGF/CCL20/SCG2/APELA/PGF/WNT10A/LEFTY1/SEMA6B/SFRP2/INHBA/FGF9/TAFA5/STC2/CXCL13/IL6	20
BP	GO:0000070	mitotic sister chromatid segregation	19/355	168/18723	4.92771e-10	7.48396e-08	6.32822e-08	DLGAP5/UBE2C/KIF18B/KIF18A/KIF2C/NCAPH/NDC80/BUB1/CENPF/BUB1B/NUF2/AURKB/CDC20/NCAPG/PTTG1/KIF4A/KIFC1/NEK2/TTK	19
BP	GO:0140694	non-membrane-bounded organelle assembly	19/355	367/18723	8.08829e-05	0.00297796	0.00251808	CENPA/DLGAP5/ANLN/LMOD1/ASPM/MYBL2/KIF11/CENPF/AURKB/CDC20/PDGFRB/PDGFRA/NEB/TMOD1/KIF4A/KIFC1/MYH11/NEK2/TPX2	19
BP	GO:0014706	striated muscle tissue development	19/355	384/18723	0.000145927	0.00491589	0.00415673	HEYL/GJB6/PLN/VEGFA/WT1/TBX2/HOXD10/MSX2/CDK1/CENPF/PDGFRB/PDGFRA/NEB/HOPX/MYH11/FOXC2/GJC1/ELN/LEF1	19
BP	GO:0007389	pattern specification process	19/355	436/18723	0.000706406	0.0176359	0.0149124	HEYL/RELN/WT1/IRX2/TBX2/HOXD10/PCSK5/LEFTY1/SFRP2/SNAI1/EN1/NRARP/SOSTDC1/FOXF1/TP63/FOXA1/FOXC2/MDFI/LEF1	19
CC	GO:0016324	apical plasma membrane	19/369	367/19550	7.68604e-05	0.00148747	0.00131829	GJB6/ANO1/ATP6V0A4/ADGRG2/ASPM/PODXL/FN1/SCNN1B/CSPG4/SAPCD2/PDGFRB/IGFBP2/SCNN1G/UPK1A/LZTS1/PROM2/BST2/SLC2A1/SLC7A5	19
MF	GO:0048018	receptor ligand activity	19/345	487/18368	0.00226408	0.0427904	0.0376687	EFEMP1/CCL19/INHBB/VEGFA/NGF/CCL20/SCG2/APELA/PGF/WNT10A/LEFTY1/SEMA6B/SFRP2/INHBA/FGF9/TAFA5/STC2/CXCL13/IL6	19
BP	GO:0001655	urogenital system development	18/355	338/18723	8.69724e-05	0.00313876	0.00265404	HEYL/VEGFA/GPR4/WT1/IRX2/PODXL/PCSK5/REN/CENPF/PDGFRB/PDGFRA/STRA6/TFAP2A/ACTA2/FOXF1/TP63/FOXA1/FOXC2	18
BP	GO:0031589	cell-substrate adhesion	18/355	363/18723	0.000211495	0.00676227	0.00571798	POSTN/FGA/COL5A3/EFNA5/NDNF/VTN/ITGA11/LAMB3/VEGFA/COL1A1/SERPINE1/FBLN1/FN1/TYRO3/EPHA3/COL3A1/FOXF1/LAMB4	18
BP	GO:0050878	regulation of body fluid levels	18/355	379/18723	0.000356115	0.010468	0.00885148	FGA/VTN/VEGFA/KCNN4/SAA1/COMP/SERPINE1/FBLN1/FN1/SCNN1B/PDGFRA/SCNN1G/TYRO3/F3/COL3A1/TP63/KRT16/IL6	18
BP	GO:0052548	regulation of endopeptidase activity	18/355	432/18723	0.00159897	0.0296883	0.0251036	COL7A1/SPINK13/AIM2/VTN/VEGFA/NGF/SPINK1/SERPINE1/AMBP/SFRP2/PTTG1/SPINK2/PMAIP1/F3/BST2/TP63/BIRC5/COL6A3	18
CC	GO:0098687	chromosomal region	18/369	348/19550	0.000119557	0.00196671	0.00174302	CENPA/KIF18A/KIF2C/NDC80/BUB1/CDK1/CENPF/BUB1B/TOP2A/SNAI1/NUF2/AURKB/NCAPG/HJURP/NEK2/SKA1/BIRC5/TTK	18
BP	GO:0048762	mesenchymal cell differentiation	17/355	236/18723	2.84909e-06	0.000220956	0.000186834	FAM83D/HEYL/SNAI2/COL1A1/SPRED3/WNT10A/EDNRA/FN1/SEMA6B/SFRP2/SNAI1/EPHA3/FOXA1/FOXC2/FRZB/LEF1/IL6	17
BP	GO:0003018	vascular process in circulatory system	17/355	263/18723	1.20313e-05	0.000743287	0.000628502	FGA/SLC13A3/VEGFA/GPR4/SLC2A3/COMP/BDKRB2/EDNRA/SCNN1B/CPS1/SLC7A2/ACTA2/ADRA1B/PDE3A/FOXC2/SLC2A1/SLC7A5	17
BP	GO:0003002	regionalization	17/355	331/18723	0.000209288	0.00675092	0.00570838	HEYL/RELN/WT1/IRX2/HOXD10/PCSK5/SFRP2/SNAI1/EN1/NRARP/SOSTDC1/FOXF1/TP63/FOXA1/FOXC2/MDFI/LEF1	17
BP	GO:0001654	eye development	17/355	371/18723	0.000769864	0.0185838	0.0157139	MEGF11/EFEMP1/MFAP5/VEGFA/WT1/SPRED3/TBX2/COL5A2/INHBA/PDGFRB/COL5A1/PDGFRA/STRA6/TFAP2A/TMOD1/FOXC2/SLITRK6	17
BP	GO:0150063	visual system development	17/355	375/18723	0.00086642	0.0203748	0.0172284	MEGF11/EFEMP1/MFAP5/VEGFA/WT1/SPRED3/TBX2/COL5A2/INHBA/PDGFRB/COL5A1/PDGFRA/STRA6/TFAP2A/TMOD1/FOXC2/SLITRK6	17
BP	GO:0048880	sensory system development	17/355	381/18723	0.00103056	0.0229049	0.0193677	MEGF11/EFEMP1/MFAP5/VEGFA/WT1/SPRED3/TBX2/COL5A2/INHBA/PDGFRB/COL5A1/PDGFRA/STRA6/TFAP2A/TMOD1/FOXC2/SLITRK6	17
BP	GO:0001503	ossification	17/355	408/18723	0.00213566	0.0362069	0.0306155	SNAI2/ITGA11/ATP6V0A4/COL1A1/COL5A2/MSX2/COMP/SFRP2/SNAI1/MGP/TFAP2A/IFITM1/CTHRC1/TP63/FOXC2/LEF1/IL6	17
BP	GO:0044772	mitotic cell cycle phase transition	17/355	424/18723	0.00316983	0.0473527	0.04004	DLGAP5/UBE2C/NDC80/ANLN/BUB1/CDKN3/IQGAP3/CDK1/CENPF/BUB1B/FOXM1/AURKB/INHBA/LZTS1/DTL/TTK/GTSE1	17
BP	GO:0032103	positive regulation of response to external stimulus	17/355	427/18723	0.00340382	0.0489005	0.0413488	AIM2/LDLR/CCL19/IL1RL1/VEGFA/GPR4/LBP/SCG2/PGF/SERPINE1/LAG3/SUCNR1/PDGFRB/PLA2G2A/F3/CXCL13/IL6	17
BP	GO:0045785	positive regulation of cell adhesion	17/355	437/18723	0.00428942	0.0576541	0.0487506	FGA/NDNF/CCL19/ADAM19/VEGFA/SAA1/PODXL/FN1/SFRP2/IGFBP2/IL2RA/FOXF1/FOXA1/FOXC2/CXCL13/LEF1/IL6	17
CC	GO:0000775	chromosome, centromeric region	17/369	198/19550	2.3324e-07	1.03315e-05	9.15634e-06	CENPA/KIF18A/KIF2C/NDC80/BUB1/CENPF/BUB1B/TOP2A/SNAI1/NUF2/AURKB/NCAPG/HJURP/NEK2/SKA1/BIRC5/TTK	17
CC	GO:0000793	condensed chromosome	17/369	244/19550	4.24245e-06	0.000116314	0.000103084	CENPA/KIF18A/KIF2C/NDC80/BUB1/CENPF/BUB1B/TOP2A/NUF2/AURKB/NCAPG/MKI67/HJURP/NEK2/SKA1/BIRC5/TTK	17
CC	GO:0005874	microtubule	17/369	429/19550	0.00342474	0.0402407	0.0356637	KIF18B/KIF1A/KIF18A/KIF2C/SAA1/ASPM/KIF20A/KIF11/CDK1/AURKB/KIF4A/KIFC1/NEK2/SKA1/BIRC5/GTSE1/TPX2	17
MF	GO:1901681	sulfur compound binding	17/345	265/18368	1.17048e-05	0.000741793	0.000653006	POSTN/COL5A3/NDNF/VTN/VEGFA/SAA1/PGF/COMP/FN1/CCN5/DPYSL3/COL5A1/FGF9/LTBP2/CTSG/APLP1/CXCL13	17
MF	GO:0008017	microtubule binding	17/345	271/18368	1.56543e-05	0.00079367	0.000698674	FAM83D/GJB6/DLGAP5/KIF18B/KIF1A/KIF18A/KIF2C/KIF20A/KIF11/CENPF/LZTS1/KIF4A/KIFC1/SKA1/BIRC5/GTSE1/TPX2	17
MF	GO:0015631	tubulin binding	17/345	375/18368	0.000778702	0.020779	0.0182919	FAM83D/GJB6/DLGAP5/KIF18B/KIF1A/KIF18A/KIF2C/KIF20A/KIF11/CENPF/LZTS1/KIF4A/KIFC1/SKA1/BIRC5/GTSE1/TPX2	17
BP	GO:0061448	connective tissue development	16/355	252/18723	2.69857e-05	0.0012451	0.00105282	EFEMP1/SNAI2/GPR4/WT1/COL1A1/COMP/SFRP2/SNAI1/MGP/PDGFRB/COL5A1/DGAT2/ACTA2/FOXA1/FOXC2/FRZB	16
BP	GO:0072001	renal system development	16/355	302/18723	0.000225787	0.00711084	0.00601272	HEYL/VEGFA/GPR4/WT1/IRX2/PODXL/PCSK5/REN/CENPF/PDGFRB/PDGFRA/STRA6/TFAP2A/ACTA2/FOXF1/FOXC2	16
BP	GO:0045861	negative regulation of proteolysis	16/355	351/18723	0.00115119	0.0246103	0.0208098	COL7A1/SPINK13/VTN/VEGFA/NGF/SPINK1/SERPINE1/AMBP/SFRP2/PTTG1/SPINK2/PBK/BST2/BIRC5/IL1R2/COL6A3	16
BP	GO:0018108	peptidyl-tyrosine phosphorylation	16/355	375/18723	0.00225709	0.0380883	0.0322064	EFEMP1/RELN/EFNA5/VTN/VEGFA/SPINK1/CSPG4/SFRP2/STYK1/PDGFRB/PDGFRA/PBK/TYRO3/EPHA3/TTK/IL6	16
BP	GO:0018212	peptidyl-tyrosine modification	16/355	378/18723	0.00244317	0.0392306	0.0331722	EFEMP1/RELN/EFNA5/VTN/VEGFA/SPINK1/CSPG4/SFRP2/STYK1/PDGFRB/PDGFRA/PBK/TYRO3/EPHA3/TTK/IL6	16
BP	GO:0051346	negative regulation of hydrolase activity	16/355	379/18723	0.00250796	0.0397457	0.0336078	COL7A1/SPINK13/PLN/VTN/VEGFA/NGF/SPINK1/SERPINE1/AMBP/SFRP2/PTTG1/SPINK2/BST2/BIRC5/PLXNB3/COL6A3	16
BP	GO:0051656	establishment of organelle localization	16/355	390/18723	0.00332001	0.0489005	0.0413488	CENPA/FAM83D/DLGAP5/KIF1A/KIF18A/KIF2C/NDC80/PTGDS/TRIM46/CENPF/SAPCD2/NUF2/AURKB/KIFC1/FOXF1/CDH3	16
CC	GO:0005788	endoplasmic reticulum lumen	16/369	313/19550	0.000322119	0.0046077	0.00408362	COL7A1/FGA/COL5A3/COL1A1/SCG2/COL5A2/P4HA3/CP/MFGE8/FN1/COL5A1/COL3A1/STC2/MZB1/IL6/COL6A3	16
MF	GO:0008201	heparin binding	16/345	166/18368	9.98038e-08	1.01201e-05	8.9088e-06	POSTN/COL5A3/NDNF/VTN/VEGFA/SAA1/PGF/COMP/FN1/CCN5/COL5A1/FGF9/LTBP2/CTSG/APLP1/CXCL13	16
BP	GO:0007548	sex differentiation	15/355	276/18723	0.000268616	0.00829749	0.00701612	KIF18A/INHBB/VEGFA/WT1/ASPM/REN/SFRP2/INHBA/PDGFRB/PDGFRA/FGF9/STRA6/TYRO3/TP63/CBX2	15
BP	GO:0001822	kidney development	15/355	293/18723	0.000504634	0.0135426	0.0114512	HEYL/VEGFA/GPR4/WT1/IRX2/PODXL/PCSK5/REN/CENPF/PDGFRB/PDGFRA/STRA6/TFAP2A/ACTA2/FOXC2	15
BP	GO:0045765	regulation of angiogenesis	15/355	342/18723	0.00235874	0.0385542	0.0326003	ADGRA2/VEGFA/GPR4/PTGIS/APELA/PGF/SERPINE1/CMA1/SFRP2/TAFA5/F3/ISM1/FOXC2/CXCL13/IL6	15
BP	GO:0006936	muscle contraction	15/355	347/18723	0.002707	0.0421667	0.0356549	PLN/TBX2/COMP/LMOD1/BDKRB2/EDNRA/SCNN1B/DES/CNN1/TMOD1/MYH11/ACTA2/ADRA1B/GJC1/STAC2	15
BP	GO:1901342	regulation of vasculature development	15/355	348/18723	0.00278151	0.0431374	0.0364757	ADGRA2/VEGFA/GPR4/PTGIS/APELA/PGF/SERPINE1/CMA1/SFRP2/TAFA5/F3/ISM1/FOXC2/CXCL13/IL6	15
CC	GO:0000779	condensed chromosome, centromeric region	15/369	144/19550	9.72774e-08	5.33405e-06	4.72734e-06	CENPA/KIF18A/KIF2C/NDC80/BUB1/CENPF/BUB1B/NUF2/AURKB/NCAPG/HJURP/NEK2/SKA1/BIRC5/TTK	15
BP	GO:1902850	microtubule cytoskeleton organization involved in mitosis	14/355	147/18723	8.22429e-07	6.81308e-05	5.76094e-05	CENPA/DLGAP5/NDC80/MYBL2/KIF11/SAPCD2/NUF2/AURKB/CDC20/KIF4A/KIFC1/NEK2/TTK/TPX2	14
BP	GO:0050920	regulation of chemotaxis	14/355	223/18723	9.62577e-05	0.0034064	0.00288035	CCL19/ADGRA2/VEGFA/LBP/SCG2/PGF/SERPINE1/SUCNR1/SEMA6B/PDGFRB/PDGFRA/F3/CXCL13/IL6	14
BP	GO:0016485	protein processing	14/355	225/18723	0.000105831	0.00363918	0.00307718	FGA/ADAM19/ECEL1/COMP/SERPINE1/CMA1/KLK6/PCSK5/REN/CPXM1/CTSG/HP/F3/IL1R2	14
BP	GO:0048738	cardiac muscle tissue development	14/355	236/18723	0.000174682	0.00578833	0.00489445	GJB6/PLN/VEGFA/WT1/TBX2/MSX2/CDK1/PDGFRB/PDGFRA/NEB/HOPX/MYH11/FOXC2/GJC1	14
BP	GO:0010951	negative regulation of endopeptidase activity	14/355	252/18723	0.000342212	0.0102243	0.00864536	COL7A1/SPINK13/VTN/VEGFA/NGF/SPINK1/SERPINE1/AMBP/SFRP2/PTTG1/SPINK2/BST2/BIRC5/COL6A3	14
BP	GO:0010466	negative regulation of peptidase activity	14/355	262/18723	0.000505292	0.0135426	0.0114512	COL7A1/SPINK13/VTN/VEGFA/NGF/SPINK1/SERPINE1/AMBP/SFRP2/PTTG1/SPINK2/BST2/BIRC5/COL6A3	14
BP	GO:0048562	embryonic organ morphogenesis	14/355	285/18723	0.00114493	0.0246103	0.0208098	EFEMP1/MFAP5/GJB6/TBX2/HOXD10/PDGFRA/STRA6/TFAP2A/FOXF1/CTHRC1/FOXC2/FRZB/MDFI/SLITRK6	14
BP	GO:0051604	protein maturation	14/355	294/18723	0.00153525	0.0294526	0.0249043	FGA/ADAM19/ECEL1/COMP/SERPINE1/CMA1/KLK6/PCSK5/REN/CPXM1/CTSG/HP/F3/IL1R2	14
BP	GO:0060070	canonical Wnt signaling pathway	14/355	303/18723	0.00203082	0.0358755	0.0303353	SNAI2/ADGRA2/COL1A1/ASPM/WNT10A/SFRP2/IGFBP2/NRARP/SOSTDC1/CTHRC1/CDH3/FRZB/SFRP4/LEF1	14
BP	GO:0060326	cell chemotaxis	14/355	310/18723	0.00250215	0.0397457	0.0336078	CCL19/VEGFA/CCL20/LBP/SCG2/SAA1/PGF/SERPINE1/PDGFRB/PDGFRA/CXCL13/PLXNB3/LEF1/IL6	14
BP	GO:0043010	camera-type eye development	14/355	322/18723	0.00351831	0.0502912	0.0425247	MEGF11/EFEMP1/VEGFA/WT1/SPRED3/TBX2/INHBA/PDGFRB/PDGFRA/STRA6/TFAP2A/TMOD1/FOXC2/SLITRK6	14
BP	GO:0060562	epithelial tube morphogenesis	14/355	325/18723	0.00381905	0.053335	0.0450985	VEGFA/WT1/IRX2/TBX2/EDNRA/PODXL/SFRP2/NRARP/SOSTDC1/FOXF1/CTHRC1/FOXA1/FOXC2/LEF1	14
BP	GO:0030111	regulation of Wnt signaling pathway	14/355	328/18723	0.00414041	0.0569502	0.0481554	SNAI2/ADGRA2/COL1A1/ASPM/SFRP2/IGFBP2/NRARP/SOSTDC1/CTHRC1/CDH3/FRZB/SFRP4/MDFI/LEF1	14
CC	GO:0000776	kinetochore	14/369	134/19550	2.51221e-07	1.03315e-05	9.15634e-06	CENPA/KIF18A/KIF2C/NDC80/BUB1/CENPF/BUB1B/NUF2/AURKB/HJURP/NEK2/SKA1/BIRC5/TTK	14
MF	GO:0061134	peptidase regulator activity	14/345	230/18368	0.000120624	0.00509637	0.00448637	COL7A1/SPINK13/NGF/SPINK1/SERPINE1/FBLN1/FN1/AMBP/SFRP2/PTTG1/SPINK2/BST2/BIRC5/COL6A3	14
BP	GO:0001704	formation of primary germ layer	13/355	121/18723	5.10727e-07	4.3509e-05	3.67899e-05	COL7A1/VTN/LAMB3/COL5A2/APELA/FN1/SFRP2/SNAI1/INHBA/COL5A1/FOXF1/FOXC2/LEF1	13
BP	GO:2000241	regulation of reproductive process	13/355	168/18723	1.98303e-05	0.00102758	0.000868893	SPINK13/INHBB/VEGFA/WT1/SPINK1/APELA/ASPM/SNAI1/CDC20/INHBA/PAEP/PDE3A/TTK	13
BP	GO:0007051	spindle organization	13/355	184/18723	5.14651e-05	0.00218128	0.00184443	DLGAP5/NDC80/ASPM/MYBL2/KIF11/NUF2/AURKB/CDC20/KIF4A/KIFC1/NEK2/TTK/TPX2	13
BP	GO:0007369	gastrulation	13/355	185/18723	5.44247e-05	0.00228021	0.00192808	COL7A1/VTN/LAMB3/COL5A2/APELA/FN1/SFRP2/SNAI1/INHBA/COL5A1/FOXF1/FOXC2/LEF1	13
BP	GO:0090596	sensory organ morphogenesis	13/355	256/18723	0.00126384	0.0258804	0.0218837	MEGF11/EFEMP1/MFAP5/GJB6/VEGFA/TBX2/COL5A2/COL5A1/STRA6/TFAP2A/CTHRC1/FRZB/SLITRK6	13
BP	GO:0043588	skin development	13/355	263/18723	0.00160875	0.0296883	0.0251036	COL5A3/COL1A1/COL5A2/COMP/WNT10A/SNAI1/INHBA/COL5A1/SOSTDC1/COL3A1/CDH3/TP63/KRT16	13
BP	GO:0007052	mitotic spindle organization	12/355	120/18723	3.01514e-06	0.000228962	0.000193604	DLGAP5/NDC80/MYBL2/KIF11/NUF2/AURKB/CDC20/KIF4A/KIFC1/NEK2/TTK/TPX2	12
BP	GO:0051783	regulation of nuclear division	12/355	139/18723	1.38153e-05	0.000839277	0.000709668	DLGAP5/NDC80/BUB1/CENPF/BUB1B/AURKB/CDC20/PDGFRB/MKI67/NEK2/PDE3A/TTK	12
BP	GO:0060541	respiratory system development	12/355	203/18723	0.000517242	0.0137617	0.0116365	SPDEF/HSD11B1/VEGFA/WT1/PDGFRB/PDGFRA/FGF9/STRA6/HOPX/FOXF1/FOXA1/LEF1	12
BP	GO:0007596	blood coagulation	12/355	217/18723	0.000930326	0.021599	0.0182635	FGA/VTN/SAA1/COMP/SERPINE1/FBLN1/FN1/PDGFRA/TYRO3/F3/COL3A1/IL6	12
BP	GO:0007599	hemostasis	12/355	222/18723	0.00113246	0.0245703	0.0207759	FGA/VTN/SAA1/COMP/SERPINE1/FBLN1/FN1/PDGFRA/TYRO3/F3/COL3A1/IL6	12
BP	GO:0050817	coagulation	12/355	222/18723	0.00113246	0.0245703	0.0207759	FGA/VTN/SAA1/COMP/SERPINE1/FBLN1/FN1/PDGFRA/TYRO3/F3/COL3A1/IL6	12
BP	GO:0045137	development of primary sexual characteristics	12/355	227/18723	0.00136977	0.0271349	0.0229445	KIF18A/INHBB/VEGFA/WT1/ASPM/REN/SFRP2/INHBA/PDGFRB/PDGFRA/FGF9/CBX2	12
BP	GO:0060828	regulation of canonical Wnt signaling pathway	12/355	253/18723	0.00335994	0.0489005	0.0413488	SNAI2/ADGRA2/COL1A1/ASPM/SFRP2/IGFBP2/NRARP/SOSTDC1/CTHRC1/CDH3/FRZB/SFRP4	12
BP	GO:0051321	meiotic cell cycle	12/355	261/18723	0.004307	0.0576541	0.0487506	KIF18A/EXO1/BUB1/ASPM/BUB1B/TOP2A/NUF2/CDC20/PTTG1/NEK2/PDE3A/TTK	12
MF	GO:0019838	growth factor binding	12/345	141/18368	1.45055e-05	0.00079367	0.000698674	COL1A1/CCN5/PDGFRB/COL5A1/PDGFRA/IGFBP2/LTBP2/IL2RA/COL3A1/SRPX2/CXCL13/IL1R2	12
MF	GO:0061135	endopeptidase regulator activity	12/345	194/18368	0.000315129	0.0106513	0.00937646	COL7A1/SPINK13/NGF/SPINK1/SERPINE1/AMBP/SFRP2/PTTG1/SPINK2/BST2/BIRC5/COL6A3	12
BP	GO:0051983	regulation of chromosome segregation	11/355	91/18723	1.19168e-06	9.44277e-05	7.98453e-05	DLGAP5/UBE2C/KIF2C/NDC80/BUB1/CENPF/BUB1B/AURKB/PTTG1/MKI67/TTK	11
BP	GO:0050921	positive regulation of chemotaxis	11/355	141/18723	7.97834e-05	0.00296745	0.00250919	CCL19/VEGFA/LBP/SCG2/PGF/SERPINE1/SUCNR1/PDGFRB/F3/CXCL13/IL6	11
BP	GO:0001837	epithelial to mesenchymal transition	11/355	157/18723	0.000207472	0.00675092	0.00570838	FAM83D/HEYL/SNAI2/COL1A1/SPRED3/SFRP2/SNAI1/EPHA3/FOXA1/LEF1/IL6	11
BP	GO:0007219	Notch signaling pathway	11/355	172/18723	0.000454649	0.0125545	0.0106157	POSTN/HEYL/SNAI2/PLN/TBX2/SNAI1/NRARP/IL2RA/TP63/FOXA1/FOXC2	11
BP	GO:0030323	respiratory tube development	11/355	181/18723	0.000696926	0.0175193	0.0148138	SPDEF/HSD11B1/VEGFA/PCSK5/PDGFRB/PDGFRA/FGF9/STRA6/HOPX/FOXF1/FOXA1	11
BP	GO:0033044	regulation of chromosome organization	11/355	187/18723	0.000911742	0.0213032	0.0180134	DLGAP5/UBE2C/NDC80/BUB1/CENPF/BUB1B/TOP2A/AURKB/PTTG1/NEK2/TTK	11
BP	GO:0048863	stem cell differentiation	11/355	206/18723	0.00198079	0.0352194	0.0297805	SNAI2/TBX2/WNT10A/EDNRA/FN1/SEMA6B/PDGFRA/TP63/FOXA1/FOXC2/FRZB	11
BP	GO:0050679	positive regulation of epithelial cell proliferation	11/355	207/18723	0.00205742	0.0358755	0.0303353	VEGFA/SCG2/APELA/PGF/IQGAP3/FGF9/NRARP/F3/CDH3/TP63/PLXNB3	11
BP	GO:0042445	hormone metabolic process	11/355	218/18723	0.00307086	0.0464451	0.0392726	UGT1A1/CMA1/KLK6/PCSK5/SCNN1B/REN/PDGFRA/DGAT2/CTSG/STC2/FOXA1	11
BP	GO:0048705	skeletal system morphogenesis	11/355	220/18723	0.00329222	0.0487811	0.0412478	COL1A1/HOXD10/MSX2/COMP/SFRP2/MGP/PDGFRA/TFAP2A/FOXC2/SFRP4/MDFI	11
BP	GO:0008406	gonad development	11/355	221/18723	0.00340761	0.0489005	0.0413488	KIF18A/INHBB/VEGFA/WT1/ASPM/REN/SFRP2/INHBA/PDGFRB/PDGFRA/FGF9	11
BP	GO:0010810	regulation of cell-substrate adhesion	11/355	221/18723	0.00340761	0.0489005	0.0413488	POSTN/FGA/EFNA5/NDNF/VEGFA/COL1A1/SERPINE1/FBLN1/FN1/EPHA3/FOXF1	11
BP	GO:0001649	osteoblast differentiation	11/355	229/18723	0.00445212	0.0585291	0.0494905	SNAI2/ITGA11/COL1A1/MSX2/SFRP2/SNAI1/IFITM1/CTHRC1/TP63/LEF1/IL6	11
CC	GO:0005875	microtubule associated complex	11/369	161/19550	0.000249277	0.00372783	0.00330382	KIF18B/KIF1A/KIF18A/KIF2C/KIF20A/KIF11/AURKB/ACTG2/KIFC1/ACTA2/BIRC5	11
CC	GO:0030496	midbody	11/369	196/19550	0.00129099	0.0169895	0.0150571	ANLN/ASPM/KIF20A/CDK1/CENPF/AURKB/CEP55/KIF4A/NEK2/BIRC5/SLC2A1	11
MF	GO:0004866	endopeptidase inhibitor activity	11/345	180/18368	0.000614858	0.0173185	0.0152456	COL7A1/SPINK13/NGF/SPINK1/SERPINE1/AMBP/PTTG1/SPINK2/BST2/BIRC5/COL6A3	11
MF	GO:0030414	peptidase inhibitor activity	11/345	187/18368	0.000843212	0.0213754	0.0188169	COL7A1/SPINK13/NGF/SPINK1/SERPINE1/AMBP/PTTG1/SPINK2/BST2/BIRC5/COL6A3	11
BP	GO:0051304	chromosome separation	10/355	96/18723	1.40558e-05	0.000839892	0.000710188	DLGAP5/UBE2C/NDC80/BUB1/CENPF/BUB1B/TOP2A/AURKB/PTTG1/TTK	10
BP	GO:0007088	regulation of mitotic nuclear division	10/355	110/18723	4.62384e-05	0.00200642	0.00169657	DLGAP5/NDC80/BUB1/CENPF/BUB1B/AURKB/PDGFRB/MKI67/NEK2/TTK	10
BP	GO:0072006	nephron development	10/355	142/18723	0.000384124	0.0111079	0.00939253	HEYL/VEGFA/GPR4/WT1/IRX2/PODXL/PDGFRB/PDGFRA/ACTA2/FOXC2	10
BP	GO:0030324	lung development	10/355	177/18723	0.00207774	0.0358755	0.0303353	SPDEF/HSD11B1/VEGFA/PDGFRB/PDGFRA/FGF9/STRA6/HOPX/FOXF1/FOXA1	10
BP	GO:0010721	negative regulation of cell development	10/355	180/18723	0.00234939	0.0385542	0.0326003	POSTN/LDLR/EFNA5/VEGFA/TRIM46/FBLN1/SEMA6B/PAEP/FRZB/IL6	10
BP	GO:0061138	morphogenesis of a branching epithelium	10/355	182/18723	0.00254582	0.040171	0.0339675	VEGFA/WT1/EDNRA/SFRP2/NRARP/FOXF1/TP63/FOXA1/FOXC2/LEF1	10
BP	GO:0140013	meiotic nuclear division	10/355	185/18723	0.00286495	0.0440622	0.0372577	KIF18A/BUB1/ASPM/BUB1B/TOP2A/NUF2/CDC20/PTTG1/PDE3A/TTK	10
BP	GO:0001763	morphogenesis of a branching structure	10/355	196/18723	0.00431813	0.0576541	0.0487506	VEGFA/WT1/EDNRA/SFRP2/NRARP/FOXF1/TP63/FOXA1/FOXC2/LEF1	10
CC	GO:0072686	mitotic spindle	10/369	161/19550	0.000990989	0.0135848	0.0120397	FAM83D/KIF18B/KIF18A/ASPM/KIF11/CDK1/AURKB/KIFC1/SKA1/TPX2	10
MF	GO:0019199	transmembrane receptor protein kinase activity	10/345	143/18368	0.000376677	0.011936	0.0105073	EFEMP1/STYK1/PDGFRB/PDGFRA/PDGFRL/PBK/TYRO3/EPHA3/SOSTDC1/TTK	10
MF	GO:0008236	serine-type peptidase activity	10/345	191/18368	0.00336346	0.0547757	0.0482194	RELN/MMP1/CMA1/MMP10/KLK6/PCSK5/CTSG/HP/F3/GZMB	10
MF	GO:0017171	serine hydrolase activity	10/345	195/18368	0.00389589	0.0564347	0.0496799	RELN/MMP1/CMA1/MMP10/KLK6/PCSK5/CTSG/HP/F3/GZMB	10
BP	GO:0072132	mesenchyme morphogenesis	9/355	52/18723	5.13275e-07	4.3509e-05	3.67899e-05	HEYL/SNAI2/TBX2/SNAI1/ACTG2/ACTA2/FOXF1/FOXC2/LEF1	9
BP	GO:0010965	regulation of mitotic sister chromatid separation	9/355	65/18723	3.59089e-06	0.000267118	0.000225867	DLGAP5/UBE2C/NDC80/BUB1/CENPF/BUB1B/AURKB/PTTG1/TTK	9
BP	GO:0051306	mitotic sister chromatid separation	9/355	67/18723	4.64575e-06	0.000338675	0.000286374	DLGAP5/UBE2C/NDC80/BUB1/CENPF/BUB1B/AURKB/PTTG1/TTK	9
BP	GO:0033045	regulation of sister chromatid segregation	9/355	72/18723	8.50947e-06	0.000570339	0.000482262	DLGAP5/UBE2C/NDC80/BUB1/CENPF/BUB1B/AURKB/PTTG1/TTK	9
BP	GO:1905818	regulation of chromosome separation	9/355	72/18723	8.50947e-06	0.000570339	0.000482262	DLGAP5/UBE2C/NDC80/BUB1/CENPF/BUB1B/AURKB/PTTG1/TTK	9
BP	GO:0051303	establishment of chromosome localization	9/355	80/18723	2.02979e-05	0.00102758	0.000868893	FAM83D/DLGAP5/KIF18A/KIF2C/NDC80/CENPF/NUF2/AURKB/KIFC1	9
BP	GO:0050000	chromosome localization	9/355	82/18723	2.48123e-05	0.0011595	0.000980438	FAM83D/DLGAP5/KIF18A/KIF2C/NDC80/CENPF/NUF2/AURKB/KIFC1	9
BP	GO:0051225	spindle assembly	9/355	117/18723	0.000391703	0.0111079	0.00939253	ASPM/MYBL2/KIF11/AURKB/CDC20/KIF4A/KIFC1/NEK2/TPX2	9
BP	GO:0048565	digestive tract development	9/355	127/18723	0.000712749	0.0176733	0.014944	SPDEF/TBX2/PCSK5/CPS1/SFRP2/PDGFRA/STRA6/FOXF1/TP63	9
BP	GO:0007093	mitotic cell cycle checkpoint signaling	9/355	129/18723	0.000797445	0.018998	0.0160641	NDC80/BUB1/CDK1/CENPF/BUB1B/AURKB/DTL/TTK/GTSE1	9
BP	GO:0007498	mesoderm development	9/355	129/18723	0.000797445	0.018998	0.0160641	VEGFA/APELA/SFRP2/SNAI1/INHBA/FOXF1/TP63/FOXC2/LEF1	9
BP	GO:0042476	odontogenesis	9/355	130/18723	0.000842766	0.0199473	0.0168668	COL1A1/SERPINE1/WNT10A/INHBA/PDGFRA/TFAP2A/SOSTDC1/TP63/LEF1	9
BP	GO:0055123	digestive system development	9/355	137/18723	0.00122208	0.0251666	0.0212801	SPDEF/TBX2/PCSK5/CPS1/SFRP2/PDGFRA/STRA6/FOXF1/TP63	9
BP	GO:0008584	male gonad development	9/355	141/18723	0.0014942	0.0288168	0.0243666	KIF18A/WT1/ASPM/REN/SFRP2/INHBA/PDGFRB/PDGFRA/FGF9	9
BP	GO:0035296	regulation of tube diameter	9/355	141/18723	0.0014942	0.0288168	0.0243666	FGA/COMP/BDKRB2/EDNRA/SCNN1B/CPS1/ACTA2/ADRA1B/FOXC2	9
BP	GO:0097746	blood vessel diameter maintenance	9/355	141/18723	0.0014942	0.0288168	0.0243666	FGA/COMP/BDKRB2/EDNRA/SCNN1B/CPS1/ACTA2/ADRA1B/FOXC2	9
BP	GO:0035150	regulation of tube size	9/355	142/18723	0.00156932	0.0294855	0.024932	FGA/COMP/BDKRB2/EDNRA/SCNN1B/CPS1/ACTA2/ADRA1B/FOXC2	9
BP	GO:0046546	development of primary male sexual characteristics	9/355	142/18723	0.00156932	0.0294855	0.024932	KIF18A/WT1/ASPM/REN/SFRP2/INHBA/PDGFRB/PDGFRA/FGF9	9
BP	GO:0048592	eye morphogenesis	9/355	151/18723	0.00239108	0.0387354	0.0327536	MEGF11/EFEMP1/MFAP5/VEGFA/TBX2/COL5A2/COL5A1/STRA6/TFAP2A	9
BP	GO:0048754	branching morphogenesis of an epithelial tube	9/355	151/18723	0.00239108	0.0387354	0.0327536	VEGFA/WT1/EDNRA/SFRP2/NRARP/FOXF1/FOXA1/FOXC2/LEF1	9
BP	GO:0046661	male sex differentiation	9/355	165/18723	0.00431256	0.0576541	0.0487506	KIF18A/WT1/ASPM/REN/SFRP2/INHBA/PDGFRB/PDGFRA/FGF9	9
CC	GO:0005604	basement membrane	9/369	96/19550	8.43058e-05	0.0015302	0.00135615	COL7A1/LAMB3/LAD1/FBLN1/FN1/COL5A1/FGF9/APLP1/LAMB4	9
MF	GO:0003774	cytoskeletal motor activity	9/345	114/18368	0.000301114	0.0106513	0.00937646	KIF18B/KIF1A/KIF18A/KIF2C/KIF20A/KIF11/KIF4A/KIFC1/MYH11	9
MF	GO:0004714	transmembrane receptor protein tyrosine kinase activity	9/345	124/18368	0.000559817	0.0166957	0.0146974	EFEMP1/STYK1/PDGFRB/PDGFRA/PDGFRL/PBK/TYRO3/EPHA3/TTK	9
MF	GO:0002020	protease binding	9/345	135/18368	0.00103064	0.0237515	0.0209086	LDLR/COL1A1/COMP/BDKRB2/SERPINE1/ADAMTS4/FN1/F3/COL3A1	9
MF	GO:0004713	protein tyrosine kinase activity	9/345	136/18368	0.00108585	0.0239358	0.0210709	EFEMP1/STYK1/PDGFRB/PDGFRA/PDGFRL/PBK/TYRO3/EPHA3/TTK	9
MF	GO:0005178	integrin binding	9/345	144/18368	0.00161921	0.0328375	0.0289071	VTN/COMP/FBLN1/MFGE8/FN1/CCN5/SFRP2/COL5A1/COL3A1	9
MF	GO:0008083	growth factor activity	9/345	162/18368	0.00359201	0.0547757	0.0482194	EFEMP1/INHBB/VEGFA/NGF/PGF/LEFTY1/INHBA/FGF9/IL6	9
BP	GO:0030071	regulation of mitotic metaphase/anaphase transition	8/355	60/18723	1.6724e-05	0.000937832	0.000793003	DLGAP5/UBE2C/NDC80/BUB1/CENPF/BUB1B/AURKB/TTK	8
BP	GO:0030199	collagen fibril organization	8/355	61/18723	1.89341e-05	0.00102758	0.000868893	COL5A3/COL1A1/COL5A2/COMP/SFRP2/COL5A1/COL3A1/FOXC2	8
BP	GO:0007091	metaphase/anaphase transition of mitotic cell cycle	8/355	62/18723	2.13843e-05	0.00105332	0.000890656	DLGAP5/UBE2C/NDC80/BUB1/CENPF/BUB1B/AURKB/TTK	8
BP	GO:0032835	glomerulus development	8/355	62/18723	2.13843e-05	0.00105332	0.000890656	HEYL/GPR4/WT1/PODXL/PDGFRB/PDGFRA/ACTA2/FOXC2	8
BP	GO:1902099	regulation of metaphase/anaphase transition of cell cycle	8/355	63/18723	2.40949e-05	0.0011406	0.000964454	DLGAP5/UBE2C/NDC80/BUB1/CENPF/BUB1B/AURKB/TTK	8
BP	GO:0044784	metaphase/anaphase transition of cell cycle	8/355	65/18723	3.03854e-05	0.00135067	0.00114209	DLGAP5/UBE2C/NDC80/BUB1/CENPF/BUB1B/AURKB/TTK	8
BP	GO:0051310	metaphase plate congression	8/355	65/18723	3.03854e-05	0.00135067	0.00114209	FAM83D/KIF18A/KIF2C/NDC80/CENPF/NUF2/AURKB/KIFC1	8
BP	GO:0090307	mitotic spindle assembly	8/355	65/18723	3.03854e-05	0.00135067	0.00114209	MYBL2/KIF11/AURKB/CDC20/KIF4A/KIFC1/NEK2/TPX2	8
BP	GO:0033627	cell adhesion mediated by integrin	8/355	72/18723	6.42227e-05	0.00260102	0.00219934	SNAI2/VTN/ITGA11/SERPINE1/PODXL/SFRP2/FOXC2/CXCL13	8
BP	GO:0048844	artery morphogenesis	8/355	74/18723	7.82568e-05	0.00294068	0.00248655	LDLR/VEGFA/TBX2/COMP/PDGFRB/STRA6/FOXF1/FOXC2	8
BP	GO:0007492	endoderm development	8/355	77/18723	0.000104009	0.00361059	0.00305301	COL7A1/VTN/LAMB3/COL5A2/APELA/FN1/INHBA/COL5A1	8
BP	GO:2001251	negative regulation of chromosome organization	8/355	86/18723	0.000226298	0.00711084	0.00601272	NDC80/BUB1/CENPF/BUB1B/TOP2A/AURKB/PTTG1/TTK	8
BP	GO:0010717	regulation of epithelial to mesenchymal transition	8/355	99/18723	0.00059033	0.0153697	0.0129961	COL1A1/SPRED3/SFRP2/SNAI1/EPHA3/FOXA1/LEF1/IL6	8
BP	GO:0060840	artery development	8/355	100/18723	0.000631272	0.0162041	0.0137017	LDLR/VEGFA/TBX2/COMP/PDGFRB/STRA6/FOXF1/FOXC2	8
BP	GO:0034446	substrate adhesion-dependent cell spreading	8/355	108/18723	0.00104811	0.0231538	0.0195782	POSTN/FGA/EFNA5/LAMB3/FBLN1/FN1/TYRO3/LAMB4	8
BP	GO:0006939	smooth muscle contraction	8/355	110/18723	0.00118075	0.0247346	0.0209149	TBX2/COMP/BDKRB2/EDNRA/SCNN1B/CNN1/MYH11/ACTA2	8
BP	GO:0046660	female sex differentiation	8/355	114/18723	0.00148606	0.0288168	0.0243666	INHBB/VEGFA/WT1/INHBA/PDGFRA/STRA6/TYRO3/TP63	8
BP	GO:0030168	platelet activation	8/355	123/18723	0.00240251	0.0387485	0.0327646	FGA/SAA1/COMP/FN1/PDGFRA/TYRO3/COL3A1/IL6	8
BP	GO:0002687	positive regulation of leukocyte migration	8/355	135/18723	0.00425369	0.0576541	0.0487506	CCL19/VEGFA/CCL20/LBP/PGF/SERPINE1/CXCL13/IL6	8
CC	GO:0005876	spindle microtubule	8/369	72/19550	6.2361e-05	0.0012823	0.00113645	KIF18B/KIF18A/KIF11/CDK1/AURKB/KIF4A/SKA1/BIRC5	8
CC	GO:0005581	collagen trimer	8/369	87/19550	0.000238282	0.00372783	0.00330382	COL7A1/COL5A3/COL1A1/COL5A2/COL5A1/COL3A1/CTHRC1/COL6A3	8
MF	GO:0003777	microtubule motor activity	8/345	69/18368	4.40502e-05	0.00203031	0.0017873	KIF18B/KIF1A/KIF18A/KIF2C/KIF20A/KIF11/KIF4A/KIFC1	8
BP	GO:0033046	negative regulation of sister chromatid segregation	7/355	43/18723	1.48712e-05	0.000846962	0.000716166	NDC80/BUB1/CENPF/BUB1B/AURKB/PTTG1/TTK	7
BP	GO:0033048	negative regulation of mitotic sister chromatid segregation	7/355	43/18723	1.48712e-05	0.000846962	0.000716166	NDC80/BUB1/CENPF/BUB1B/AURKB/PTTG1/TTK	7
BP	GO:2000816	negative regulation of mitotic sister chromatid separation	7/355	43/18723	1.48712e-05	0.000846962	0.000716166	NDC80/BUB1/CENPF/BUB1B/AURKB/PTTG1/TTK	7
BP	GO:0035987	endodermal cell differentiation	7/355	45/18723	2.02721e-05	0.00102758	0.000868893	COL7A1/VTN/LAMB3/COL5A2/FN1/INHBA/COL5A1	7
BP	GO:0051985	negative regulation of chromosome segregation	7/355	45/18723	2.02721e-05	0.00102758	0.000868893	NDC80/BUB1/CENPF/BUB1B/AURKB/PTTG1/TTK	7
BP	GO:1905819	negative regulation of chromosome separation	7/355	45/18723	2.02721e-05	0.00102758	0.000868893	NDC80/BUB1/CENPF/BUB1B/AURKB/PTTG1/TTK	7
BP	GO:0033047	regulation of mitotic sister chromatid segregation	7/355	46/18723	2.35251e-05	0.00112828	0.000954037	NDC80/BUB1/CENPF/BUB1B/AURKB/PTTG1/TTK	7
BP	GO:0001706	endoderm formation	7/355	54/18723	6.83557e-05	0.00270822	0.00228999	COL7A1/VTN/LAMB3/COL5A2/FN1/INHBA/COL5A1	7
BP	GO:0001707	mesoderm formation	7/355	72/18723	0.000424886	0.0119131	0.0100734	APELA/SFRP2/SNAI1/INHBA/FOXF1/FOXC2/LEF1	7
BP	GO:0048332	mesoderm morphogenesis	7/355	74/18723	0.000502561	0.0135426	0.0114512	APELA/SFRP2/SNAI1/INHBA/FOXF1/FOXC2/LEF1	7
BP	GO:0050886	endocrine process	7/355	83/18723	0.00100295	0.0225663	0.0190814	INHBB/CMA1/SUCNR1/PCSK5/REN/INHBA/CTSG	7
BP	GO:0042310	vasoconstriction	7/355	84/18723	0.00107666	0.0236411	0.0199902	FGA/COMP/BDKRB2/EDNRA/SCNN1B/ACTA2/ADRA1B	7
BP	GO:0060021	roof of mouth development	7/355	85/18723	0.00115456	0.0246103	0.0208098	TBX2/SNAI1/INHBA/PDGFRA/TFAP2A/GABRB3/LEF1	7
BP	GO:0034109	homotypic cell-cell adhesion	7/355	90/18723	0.0016127	0.0296883	0.0251036	MEGF11/FGA/COMP/FN1/PDGFRA/TYRO3/IL6	7
BP	GO:0014033	neural crest cell differentiation	7/355	91/18723	0.00171926	0.0313335	0.0264947	SNAI2/WNT10A/EDNRA/FN1/SEMA6B/FOXC2/FRZB	7
BP	GO:0002690	positive regulation of leukocyte chemotaxis	7/355	94/18723	0.00207202	0.0358755	0.0303353	CCL19/VEGFA/LBP/PGF/SERPINE1/CXCL13/IL6	7
BP	GO:0003073	regulation of systemic arterial blood pressure	7/355	96/18723	0.00233661	0.0385542	0.0326003	POSTN/CMA1/SUCNR1/PCSK5/REN/CTSG/ADRA1B	7
BP	GO:0035282	segmentation	7/355	96/18723	0.00233661	0.0385542	0.0326003	WT1/IRX2/SFRP2/NRARP/FOXF1/FOXC2/LEF1	7
BP	GO:1904035	regulation of epithelial cell apoptotic process	7/355	96/18723	0.00233661	0.0385542	0.0326003	FGA/NDNF/SCG2/SERPINE1/CD248/SFRP4/IL6	7
BP	GO:0032963	collagen metabolic process	7/355	104/18723	0.00366378	0.052166	0.04411	MMP1/COL1A1/MMP10/KLK6/PDGFRB/COL5A1/IL6	7
BP	GO:0090263	positive regulation of canonical Wnt signaling pathway	7/355	106/18723	0.00407078	0.0564182	0.0477056	ADGRA2/COL1A1/ASPM/SFRP2/NRARP/CDH3/SFRP4	7
BP	GO:0010927	cellular component assembly involved in morphogenesis	7/355	107/18723	0.00428668	0.0576541	0.0487506	LMOD1/PDGFRB/PDGFRA/NEB/SPINK2/TMOD1/MYH11	7
BP	GO:0042303	molting cycle	7/355	107/18723	0.00428668	0.0576541	0.0487506	WNT10A/SNAI1/INHBA/SOSTDC1/CDH3/TP63/KRT16	7
BP	GO:0042633	hair cycle	7/355	107/18723	0.00428668	0.0576541	0.0487506	WNT10A/SNAI1/INHBA/SOSTDC1/CDH3/TP63/KRT16	7
CC	GO:0005871	kinesin complex	7/369	50/19550	4.00472e-05	0.0010135	0.000898225	KIF18B/KIF1A/KIF18A/KIF2C/KIF20A/KIF11/KIFC1	7
MF	GO:0030020	extracellular matrix structural constituent conferring tensile strength	7/345	41/18368	1.00722e-05	0.000729518	0.0006422	COL7A1/COL5A3/COL1A1/COL5A2/COL5A1/COL3A1/COL6A3	7
MF	GO:0004867	serine-type endopeptidase inhibitor activity	7/345	98/18368	0.00249047	0.0441822	0.0388939	COL7A1/SPINK13/SPINK1/SERPINE1/AMBP/SPINK2/COL6A3	7
BP	GO:0071459	protein localization to chromosome, centromeric region	6/355	25/18723	5.81637e-06	0.000407705	0.000344743	CENPA/NDC80/CDK1/BUB1B/AURKB/TTK	6
BP	GO:0072012	glomerulus vasculature development	6/355	25/18723	5.81637e-06	0.000407705	0.000344743	GPR4/WT1/PDGFRB/PDGFRA/ACTA2/FOXC2	6
BP	GO:0061437	renal system vasculature development	6/355	27/18723	9.41518e-06	0.000591695	0.00050032	GPR4/WT1/PDGFRB/PDGFRA/ACTA2/FOXC2	6
BP	GO:0061440	kidney vasculature development	6/355	27/18723	9.41518e-06	0.000591695	0.00050032	GPR4/WT1/PDGFRB/PDGFRA/ACTA2/FOXC2	6
BP	GO:0060055	angiogenesis involved in wound healing	6/355	31/18723	2.1967e-05	0.00106759	0.000902727	NDNF/VEGFA/GPR4/SERPINE1/TAFA5/FOXC2	6
BP	GO:0001569	branching involved in blood vessel morphogenesis	6/355	35/18723	4.54285e-05	0.00199502	0.00168693	VEGFA/EDNRA/SFRP2/NRARP/FOXC2/LEF1	6
BP	GO:0007094	mitotic spindle assembly checkpoint signaling	6/355	38/18723	7.36524e-05	0.00279649	0.00236463	NDC80/BUB1/CENPF/BUB1B/AURKB/TTK	6
BP	GO:0071173	spindle assembly checkpoint signaling	6/355	38/18723	7.36524e-05	0.00279649	0.00236463	NDC80/BUB1/CENPF/BUB1B/AURKB/TTK	6
BP	GO:0071174	mitotic spindle checkpoint signaling	6/355	38/18723	7.36524e-05	0.00279649	0.00236463	NDC80/BUB1/CENPF/BUB1B/AURKB/TTK	6
BP	GO:0031577	spindle checkpoint signaling	6/355	39/18723	8.56664e-05	0.00312254	0.00264033	NDC80/BUB1/CENPF/BUB1B/AURKB/TTK	6
BP	GO:0045841	negative regulation of mitotic metaphase/anaphase transition	6/355	40/18723	9.91897e-05	0.00347641	0.00293955	NDC80/BUB1/CENPF/BUB1B/AURKB/TTK	6
BP	GO:1902100	negative regulation of metaphase/anaphase transition of cell cycle	6/355	42/18723	0.000131306	0.00447301	0.00378225	NDC80/BUB1/CENPF/BUB1B/AURKB/TTK	6
BP	GO:0003044	regulation of systemic arterial blood pressure mediated by a chemical signal	6/355	47/18723	0.000248208	0.00773262	0.00653848	CMA1/SUCNR1/PCSK5/REN/CTSG/ADRA1B	6
BP	GO:0033628	regulation of cell adhesion mediated by integrin	6/355	48/18723	0.000279191	0.00848042	0.00717079	SNAI2/SERPINE1/PODXL/SFRP2/FOXC2/CXCL13	6
BP	GO:0045839	negative regulation of mitotic nuclear division	6/355	48/18723	0.000279191	0.00848042	0.00717079	NDC80/BUB1/CENPF/BUB1B/AURKB/TTK	6
BP	GO:0006953	acute-phase response	6/355	49/18723	0.00031313	0.00943272	0.00797603	UGT1A1/LBP/SAA1/FN1/HP/IL6	6
BP	GO:0007080	mitotic metaphase plate congression	6/355	50/18723	0.00035022	0.0103785	0.00877572	KIF18A/KIF2C/NDC80/NUF2/AURKB/KIFC1	6
BP	GO:0048260	positive regulation of receptor-mediated endocytosis	6/355	52/18723	0.000434659	0.0120941	0.0102264	CCL19/VTN/VEGFA/APELA/SERPINE1/SFRP4	6
BP	GO:0048008	platelet-derived growth factor receptor signaling pathway	6/355	56/18723	0.000650581	0.0164678	0.0139247	VEGFA/CSPG4/PDGFRB/PDGFRA/PDGFRL/F3	6
BP	GO:0051784	negative regulation of nuclear division	6/355	56/18723	0.000650581	0.0164678	0.0139247	NDC80/BUB1/CENPF/BUB1B/AURKB/TTK	6
BP	GO:0019731	antibacterial humoral response	6/355	60/18723	0.000941547	0.0217211	0.0183668	FGA/JCHAIN/H2BC4/CTSG/IGHA1/IGKV3-20	6
BP	GO:0022617	extracellular matrix disassembly	6/355	63/18723	0.00121861	0.0251666	0.0212801	MMP1/CMA1/MMP10/ADAMTS4/CTSG/IL6	6
BP	GO:0030239	myofibril assembly	6/355	63/18723	0.00121861	0.0251666	0.0212801	LMOD1/PDGFRB/PDGFRA/NEB/TMOD1/MYH11	6
BP	GO:0055002	striated muscle cell development	6/355	64/18723	0.00132357	0.0266543	0.0225381	LMOD1/PDGFRB/PDGFRA/NEB/TMOD1/MYH11	6
BP	GO:0070527	platelet aggregation	6/355	67/18723	0.0016802	0.0307756	0.0260229	FGA/COMP/FN1/PDGFRA/TYRO3/IL6	6
BP	GO:1900046	regulation of hemostasis	6/355	68/18723	0.00181394	0.0325972	0.0275632	FGA/VTN/COMP/SERPINE1/PDGFRA/F3	6
BP	GO:1904888	cranial skeletal system development	6/355	68/18723	0.00181394	0.0325972	0.0275632	MSX2/CEP55/PDGFRA/TFAP2A/TP63/FOXC2	6
BP	GO:0003151	outflow tract morphogenesis	6/355	74/18723	0.00279298	0.0431374	0.0364757	HEYL/VEGFA/TBX2/SFRP2/FOXC2/ELN	6
BP	GO:0001895	retina homeostasis	6/355	79/18723	0.00387373	0.0538922	0.0455696	JCHAIN/IGKC/CDHR1/IGHA1/CDH3/SLC2A1	6
BP	GO:0001570	vasculogenesis	6/355	80/18723	0.00412252	0.0569188	0.0481289	VEGFA/WT1/APELA/PDGFRB/FOXF1/GJC1	6
BP	GO:0001942	hair follicle development	6/355	81/18723	0.00438292	0.0580936	0.0491223	WNT10A/SNAI1/INHBA/SOSTDC1/CDH3/TP63	6
BP	GO:2000243	positive regulation of reproductive process	6/355	81/18723	0.00438292	0.0580936	0.0491223	INHBB/VEGFA/WT1/APELA/INHBA/PDE3A	6
CC	GO:0098644	complex of collagen trimers	6/369	21/19550	1.85376e-06	5.54444e-05	4.91381e-05	COL7A1/COL5A3/COL1A1/COL5A2/COL5A1/COL3A1	6
BP	GO:0001991	regulation of systemic arterial blood pressure by circulatory renin-angiotensin	5/355	16/18723	8.7624e-06	0.000570339	0.000482262	CMA1/SUCNR1/PCSK5/REN/CTSG	5
BP	GO:0072109	glomerular mesangium development	5/355	16/18723	8.7624e-06	0.000570339	0.000482262	GPR4/WT1/PDGFRB/ACTA2/FOXC2	5
BP	GO:0061042	vascular wound healing	5/355	22/18723	4.81023e-05	0.00206274	0.00174419	NDNF/VEGFA/SERPINE1/TAFA5/FOXC2	5
BP	GO:0003081	regulation of systemic arterial blood pressure by renin-angiotensin	5/355	23/18723	6.05132e-05	0.00247832	0.0020956	CMA1/SUCNR1/PCSK5/REN/CTSG	5
BP	GO:0051383	kinetochore organization	5/355	23/18723	6.05132e-05	0.00247832	0.0020956	CENPA/DLGAP5/NDC80/CENPF/NUF2	5
BP	GO:0048048	embryonic eye morphogenesis	5/355	33/18723	0.000365335	0.0106532	0.00900801	EFEMP1/MFAP5/TBX2/STRA6/TFAP2A	5
BP	GO:0008608	attachment of spindle microtubules to kinetochore	5/355	35/18723	0.000484447	0.0132768	0.0112264	KIF2C/NDC80/NUF2/AURKB/NEK2	5
BP	GO:0001990	regulation of systemic arterial blood pressure by hormone	5/355	37/18723	0.000630634	0.0162041	0.0137017	CMA1/SUCNR1/PCSK5/REN/CTSG	5
BP	GO:1905314	semi-lunar valve development	5/355	41/18723	0.00101911	0.0227894	0.01927	HEYL/SNAI2/SNAI1/STRA6/ELN	5
BP	GO:0048806	genitalia development	5/355	44/18723	0.00140998	0.0277804	0.0234903	WT1/PDGFRA/STRA6/TYRO3/TP63	5
BP	GO:0003197	endocardial cushion development	5/355	45/18723	0.00156193	0.0294855	0.024932	HEYL/SNAI2/TBX2/SNAI1/FOXF1	5
BP	GO:0048546	digestive tract morphogenesis	5/355	45/18723	0.00156193	0.0294855	0.024932	SFRP2/PDGFRA/STRA6/FOXF1/TP63	5
BP	GO:0035850	epithelial cell differentiation involved in kidney development	5/355	47/18723	0.00190146	0.0339747	0.028728	GPR4/WT1/PODXL/ACTA2/FOXC2	5
BP	GO:0038084	vascular endothelial growth factor signaling pathway	5/355	49/18723	0.00229203	0.0384997	0.0325542	ADGRA2/VEGFA/PGF/PDGFRB/PDGFRA	5
BP	GO:1900047	negative regulation of hemostasis	5/355	50/18723	0.00250778	0.0397457	0.0336078	FGA/VTN/COMP/SERPINE1/PDGFRA	5
BP	GO:0007566	embryo implantation	5/355	53/18723	0.0032434	0.0482539	0.040802	VEGFA/APELA/FBLN1/PCSK5/STC2	5
BP	GO:0003179	heart valve morphogenesis	5/355	55/18723	0.00381282	0.053335	0.0450985	HEYL/SNAI2/SNAI1/STRA6/ELN	5
BP	GO:0061005	cell differentiation involved in kidney development	5/355	57/18723	0.00445045	0.0585291	0.0494905	GPR4/WT1/PODXL/ACTA2/FOXC2	5
CC	GO:0005583	fibrillar collagen trimer	5/369	12/19550	1.65591e-06	5.44793e-05	4.82827e-05	COL5A3/COL1A1/COL5A2/COL5A1/COL3A1	5
CC	GO:0098643	banded collagen fibril	5/369	12/19550	1.65591e-06	5.44793e-05	4.82827e-05	COL5A3/COL1A1/COL5A2/COL5A1/COL3A1	5
CC	GO:0034707	chloride channel complex	5/369	50/19550	0.00246098	0.0299875	0.0265766	ANO1/GABRE/CLCNKA/GABRB3/CLCNKB	5
MF	GO:0048407	platelet-derived growth factor binding	5/345	11/18368	9.56188e-07	8.07979e-05	7.11269e-05	COL1A1/PDGFRB/COL5A1/PDGFRA/COL3A1	5
BP	GO:0051315	attachment of mitotic spindle microtubules to kinetochore	4/355	15/18723	0.000147005	0.00491589	0.00415673	KIF2C/NDC80/NUF2/AURKB	4
BP	GO:0034501	protein localization to kinetochore	4/355	19/18723	0.00039312	0.0111079	0.00939253	NDC80/CDK1/AURKB/TTK	4
BP	GO:1903083	protein localization to condensed chromosome	4/355	19/18723	0.00039312	0.0111079	0.00939253	NDC80/CDK1/AURKB/TTK	4
BP	GO:0033630	positive regulation of cell adhesion mediated by integrin	4/355	21/18723	0.000589117	0.0153697	0.0129961	PODXL/SFRP2/FOXC2/CXCL13	4
BP	GO:0016486	peptide hormone processing	4/355	24/18723	0.00100007	0.0225663	0.0190814	CMA1/PCSK5/REN/CTSG	4
BP	GO:0050927	positive regulation of positive chemotaxis	4/355	25/18723	0.00117292	0.0247127	0.0208964	VEGFA/SCG2/PGF/F3	4
BP	GO:0140448	signaling receptor ligand precursor processing	4/355	25/18723	0.00117292	0.0247127	0.0208964	CMA1/PCSK5/REN/CTSG	4
BP	GO:0014829	vascular associated smooth muscle contraction	4/355	26/18723	0.00136566	0.0271349	0.0229445	COMP/EDNRA/SCNN1B/ACTA2	4
BP	GO:0050926	regulation of positive chemotaxis	4/355	26/18723	0.00136566	0.0271349	0.0229445	VEGFA/SCG2/PGF/F3	4
BP	GO:0003272	endocardial cushion formation	4/355	27/18723	0.00157944	0.0295233	0.0249641	HEYL/SNAI2/TBX2/SNAI1	4
BP	GO:0060325	face morphogenesis	4/355	28/18723	0.00181543	0.0325972	0.0275632	COL1A1/PDGFRA/STRA6/LEF1	4
BP	GO:0031069	hair follicle morphogenesis	4/355	29/18723	0.00207477	0.0358755	0.0303353	WNT10A/SNAI1/SOSTDC1/TP63	4
BP	GO:0034508	centromere complex assembly	4/355	30/18723	0.00235861	0.0385542	0.0326003	CENPA/DLGAP5/CENPF/HJURP	4
BP	GO:0048566	embryonic digestive tract development	4/355	31/18723	0.00266806	0.0417386	0.0352929	PCSK5/PDGFRA/STRA6/FOXF1	4
BP	GO:0003180	aortic valve morphogenesis	4/355	32/18723	0.00300424	0.0456269	0.0385807	HEYL/SNAI2/SNAI1/ELN	4
BP	GO:0009954	proximal/distal pattern formation	4/355	32/18723	0.00300424	0.0456269	0.0385807	IRX2/HOXD10/EN1/TP63	4
BP	GO:0060323	head morphogenesis	4/355	32/18723	0.00300424	0.0456269	0.0385807	COL1A1/PDGFRA/STRA6/LEF1	4
BP	GO:0043552	positive regulation of phosphatidylinositol 3-kinase activity	4/355	33/18723	0.00336823	0.0489005	0.0413488	CCL19/CD19/PDGFRB/PDGFRA	4
BP	GO:0048333	mesodermal cell differentiation	4/355	33/18723	0.00336823	0.0489005	0.0413488	SFRP2/INHBA/FOXF1/FOXC2	4
BP	GO:0048730	epidermis morphogenesis	4/355	33/18723	0.00336823	0.0489005	0.0413488	WNT10A/SNAI1/SOSTDC1/TP63	4
BP	GO:2000352	negative regulation of endothelial cell apoptotic process	4/355	34/18723	0.00376109	0.0530912	0.0448924	FGA/NDNF/SCG2/SERPINE1	4
CC	GO:0000940	outer kinetochore	4/369	12/19550	5.4826e-05	0.0012823	0.00113645	NDC80/CENPF/BUB1B/SKA1	4
MF	GO:0008574	plus-end-directed microtubule motor activity	4/345	17/18368	0.000239868	0.00935485	0.00823514	KIF18B/KIF1A/KIF18A/KIF11	4
MF	GO:0017147	Wnt-protein binding	4/345	30/18368	0.00227878	0.0427904	0.0376687	SFRP2/CTHRC1/FRZB/SFRP4	4
MF	GO:0015020	glucuronosyltransferase activity	4/345	34/18368	0.00363586	0.0547757	0.0482194	UGT1A1/UGT1A6/UGT3A2/UGT3A1	4
MF	GO:0043548	phosphatidylinositol 3-kinase binding	4/345	34/18368	0.00363586	0.0547757	0.0482194	PDGFRB/TYRO3/FAM83A/RASD2	4
BP	GO:0002002	regulation of angiotensin levels in blood	3/355	10/18723	0.000734637	0.0178517	0.0150948	CMA1/REN/CTSG	3
BP	GO:0002003	angiotensin maturation	3/355	10/18723	0.000734637	0.0178517	0.0150948	CMA1/REN/CTSG	3
BP	GO:0072378	blood coagulation, fibrin clot formation	3/355	10/18723	0.000734637	0.0178517	0.0150948	FGA/FBLN1/FN1	3
BP	GO:0061029	eyelid development in camera-type eye	3/355	11/18723	0.000995972	0.0225663	0.0190814	INHBA/STRA6/TFAP2A	3
BP	GO:0061314	Notch signaling involved in heart development	3/355	11/18723	0.000995972	0.0225663	0.0190814	HEYL/SNAI2/SNAI1	3
BP	GO:0010454	negative regulation of cell fate commitment	3/355	12/18723	0.00130937	0.0265148	0.0224201	SPDEF/SFRP2/SOSTDC1	3
BP	GO:0072376	protein activation cascade	3/355	12/18723	0.00130937	0.0265148	0.0224201	FGA/FBLN1/FN1	3
BP	GO:0010771	negative regulation of cell morphogenesis involved in differentiation	3/355	14/18723	0.00210627	0.0358755	0.0303353	POSTN/EFNA5/FBLN1	3
BP	GO:0050930	induction of positive chemotaxis	3/355	14/18723	0.00210627	0.0358755	0.0303353	VEGFA/SCG2/PGF	3
BP	GO:0061043	regulation of vascular wound healing	3/355	14/18723	0.00210627	0.0358755	0.0303353	SERPINE1/TAFA5/FOXC2	3
BP	GO:1900025	negative regulation of substrate adhesion-dependent cell spreading	3/355	14/18723	0.00210627	0.0358755	0.0303353	POSTN/EFNA5/FBLN1	3
BP	GO:0072224	metanephric glomerulus development	3/355	15/18723	0.00259609	0.0407877	0.0344889	WT1/PDGFRB/PDGFRA	3
BP	GO:0003198	epithelial to mesenchymal transition involved in endocardial cushion formation	3/355	16/18723	0.00315063	0.0472594	0.0399612	HEYL/SNAI2/SNAI1	3
BP	GO:0030540	female genitalia development	3/355	16/18723	0.00315063	0.0472594	0.0399612	STRA6/TYRO3/TP63	3
BP	GO:0055003	cardiac myofibril assembly	3/355	17/18723	0.00377246	0.0530912	0.0448924	PDGFRB/PDGFRA/NEB	3
BP	GO:0060263	regulation of respiratory burst	3/355	17/18723	0.00377246	0.0530912	0.0448924	JCHAIN/LBP/IGHA1	3
BP	GO:0051382	kinetochore assembly	3/355	18/18723	0.00446395	0.0585291	0.0494905	CENPA/DLGAP5/CENPF	3
CC	GO:1990023	mitotic spindle midzone	3/369	14/19550	0.00207978	0.0263172	0.0233239	KIF18B/KIF18A/AURKB	3
MF	GO:0005247	voltage-gated chloride channel activity	3/345	11/18368	0.000969013	0.0233947	0.0205946	ANO1/CLCNKA/CLCNKB	3
MF	GO:0005161	platelet-derived growth factor receptor binding	3/345	15/18368	0.00252718	0.0441822	0.0388939	VEGFA/PDGFRB/PDGFRA	3
MF	GO:0008308	voltage-gated anion channel activity	3/345	17/18368	0.00367332	0.0547757	0.0482194	ANO1/CLCNKA/CLCNKB	3
