# Supplementary material for: Cuproptosis-Related LncRNA-Based Prediction of the Prognosis and Immunotherapy Response in Papillary Renal Cell Carcinoma
Source: Int J Mol Sci. 2023 Jan 11;24(2):1464. doi: 10.3390/ijms24021464 (PMC9863050; doi:10.3390/ijms24021464)
Supplement: Supplementary file 1 [file ijms-24-01464-s001.zip › Supplementary Table S6-CIBERSORT-Results.xlsx]

## Sheet: CIBERSORT-Results
		Table S6. The proportion of immune cells in all samples according to CIBERSORT algorithm.
Mixture	B cells naive	B cells memory	Plasma cells	T cells CD8	T cells CD4 naive	T cells CD4 memory resting	T cells CD4 memory activated	T cells follicular helper	T cells regulatory (Tregs)	T cells gamma delta	NK cells resting	NK cells activated	Monocytes	Macrophages M0	Macrophages M1	Macrophages M2	Dendritic cells resting	Dendritic cells activated	Mast cells resting	Mast cells activated	Eosinophils	Neutrophils	P-value	Correlation	RMSE
TCGA-BQ-5888-11A-01R-1592-07	0.0752407	0	0.0800283	0.119637	0	0.205433	0	0	0.13284	0	0	0.086231	0.0258384	0.008431	0.0322265	0.0740418	0.0742641	0	0.0857884	0	0	0	0.02	0.191246	1.00846
TCGA-BQ-5877-11A-01R-1592-07	0.00163726	0	0.0792802	0.0253681	0	0.246031	0	0	0.0502887	0	0	0.0838591	0.115733	0	0.0268534	0.155373	0.0393881	0	0.152641	0	0	0.0235473	0.57	0.0196999	1.06731
TCGA-DZ-6132-11A-01R-1965-07	0.04553	0	0.0331979	0.124935	0	0.141165	0	0.00272812	0.0866322	0	0	0.038831	0.0448531	0.112009	0.0515025	0.158564	0.0525043	0	0.105684	0	0	0.00186311	0.01	0.25174	0.978492
TCGA-BQ-7055-11A-01R-1965-07	0.15443	0	0.0158063	0.0676194	0	0.29413	0	0	0.049721	0	0	0.132333	0.0427278	0.0326861	0.0355278	0.0718666	0	0	0.103152	0	0	0	0.83	-0.0132316	1.10906
TCGA-B9-4115-11A-01R-1758-07	0.097108	0	0.060729	0.081732	0	0.22571	0	0	0.0453086	0	0	0.027895	0.00925191	0	0.0703117	0.241276	0.0380126	0	0.102665	0	0	0	0.84	-0.0155085	1.08018
TCGA-BQ-5878-11A-01R-1592-07	0.00434935	0	0.00310251	0.025304	0	0.231748	0	0	0.0534038	0	0	0.082977	0.0428847	0.0560604	0.184811	0.107687	0.0345749	0	0.161443	0	0.0116542	0	0.54	0.0238761	1.10068
TCGA-BQ-7044-11A-01R-1965-07	0.00462781	0	0	0.091495	0	0.286412	0	0.0036959	0.130674	0	0	0.0245728	0.0737214	0	0.114696	0.174645	0.0366735	0	0.0494389	0	0.00934738	0	0.53	0.0246428	1.08803
TCGA-BQ-7046-11A-01R-1965-07	0.0741506	0	0.0283937	0.0221321	0	0.253068	0	0	0.0536944	0	0	0.100658	0.036458	0.000240654	0.132656	0.147061	0.0452275	0	0.102566	0	0.00369483	0	0.77	-0.00637038	1.0957
TCGA-BQ-5887-11A-01R-1965-07	0.115693	0	0	0.0609464	0	0.274674	0	0	0.0835817	0	0	0.0903849	0.0746391	0	0.081425	0.207331	0	0	0	0.0113251	0	0	0.89	-0.0212089	1.10916
TCGA-BQ-5894-11A-01R-1592-07	0.132375	0	0.0590998	0.039432	0	0.200868	0	0	0.0345449	0	0	0.0320617	0.115425	0	0.0255504	0.16763	0.0110364	0	0.0724415	0	0	0.109535	0.6	0.0147614	1.07195
TCGA-GL-A9DE-11A-11R-A37K-07	0.114109	0	0.00576237	0.0563468	0	0.293302	0	0	0.121327	0	0	0.166439	0.0163086	0	0.0184897	0.109104	0	0	0.0890598	0	0.00975129	0	0.88	-0.0201673	1.13025
TCGA-BQ-7061-11A-01R-1965-07	0.079006	0	0	0.0289456	0	0.339297	0	0	0	0.0605005	0	0.1149	0.0416998	0	0.00140984	0.2107	0.0199482	0.0375159	0.0660762	0	0	0	0.72	-0.000757473	1.10222
TCGA-DZ-6134-11A-01R-1965-07	0.16121	0	0.110676	0.104306	0	0.191403	0	0	0.0707248	0	0	0.0521185	0.024886	0.0272762	0.0312718	0.0992727	0.0226804	0	0.103279	0	0	0.000895211	0.04	0.14827	1.01775
TCGA-BQ-7051-11A-02R-1965-07	0.128304	0	0.0572026	0.0314422	0	0.267941	0	0	0.0798208	0	0	0.0444871	0.038234	0.0744618	0.03877	0.0519833	0	0	0.187353	0	0	0	0.48	0.0310516	1.06726
TCGA-GL-6846-11A-01R-1965-07	0.0709064	0	0	0	0	0.324194	0	0	0.104636	0	0	0.0292375	0.0592944	0.071763	0.063278	0.0684237	0	0	0.197247	0	0.0110204	0	0.9	-0.0224994	1.09467
TCGA-BQ-5879-11A-01R-1592-07	0.17351	0	0.0186764	0.0482076	0	0.212704	0	0	0.0436486	0	0	0.107053	0.0528857	0	0.0391847	0.248891	0.00431019	0	0.00272983	0	0.0235449	0.0246538	0.88	-0.0204164	1.09983
TCGA-Y8-A8RY-11A-11R-A37K-07	0.0618763	0	0	0.0666442	0	0.1794	0	0	0.078808	0	0	0.148261	0.048308	0	0.0233583	0.297414	0	0.00480248	0.0907934	0	0	0.000334191	0.91	-0.0251157	1.11129
TCGA-A4-A57E-11A-11R-A26U-07	0.0779827	0	0.0525198	0.0741989	0	0.176475	0	0	0.0171991	0	0	0.119511	0.0159367	0	0.0332725	0.26499	0.0354025	0	0.132512	0	0	0	0.83	-0.0127077	1.08885
TCGA-BQ-5884-11A-01R-1592-07	0.134417	0	0.147445	0.0719794	0	0.31498	0	0	0.0564556	0	0	0.0505109	0.0179239	0.00658359	0.0313707	0.134915	0.0108861	0	0.0225328	0	0	0	0.4	0.0438973	1.06534
TCGA-DZ-6131-11A-01R-1965-07	0.115578	0	0.0309634	0.0120006	0	0.375573	0	0	0.0414582	0	0	0.0953974	0.0369229	0	0.0457195	0.209094	0.0052345	0	0.0277984	0	0	0.00426024	0.91	-0.0238987	1.1042
TCGA-BQ-5891-11A-01R-1592-07	0.00805857	0	0.046501	0.0399928	0	0.2385	0	0	0.03852	0	0	0.0639629	0.0386632	0.0473753	0.0764507	0.131059	0.0136646	0	0.231879	0	0.0253729	0	0.83	-0.0130363	1.08939
TCGA-BQ-7059-11A-01R-1965-07	0.0629134	0	0.0263757	0.0366739	0	0.279539	0	0	0.0588664	0	0	0.0788077	0.0705739	0.042149	0.0939488	0.0834905	0.00764225	0	0.15902	0	0	0	0.64	0.00683404	1.08403
TCGA-GL-7966-11A-01R-2204-07	0.0565739	0	0.0105846	0.0443393	0	0.406455	0.0103426	0	0.000305915	0.0118984	0	0.0597779	0.034264	0.0544231	0.0493475	0.13219	0.0409779	0	0.0800094	0	0	0.00851008	0.07	0.114876	1.04371
TCGA-P4-A5ED-11A-11R-A28H-07	0.182267	0	0.0407195	0.0265929	0	0.257468	0	0	0.031477	0	0	0.122495	0.00395979	0	0.0675306	0.130428	0	0	0.134794	0	0.00226808	0	0.9	-0.0222778	1.10186
TCGA-BQ-7045-11A-01R-1965-07	0.018008	0	0.234917	0.0243806	0	0.161176	0	0	0.0948706	0	0	0.0115523	0.0957984	0	0.0289178	0.196614	0.00679136	0	0.0945855	0	0.00142502	0.0309624	0.09	0.108819	1.02239
TCGA-DZ-6133-11A-01R-1965-07	0.00250495	0	0	0	0	0.364067	0	0.00186082	0.117111	0	0	0.124244	0.0834373	0.0159052	0.0371188	0.103348	0.00575957	0	0.140142	0	0.00450124	0	0.61	0.0115462	1.09957
TCGA-GL-A59R-11A-11R-A26U-07	0.138798	0	0	0.0484406	0	0.232805	0	0	0.0953161	0	0	0.119777	0.0557351	0	0.0370842	0.201327	0	0	0.0707178	0	0	0	0.89	-0.0212576	1.1032
TCGA-BQ-5875-11A-01R-1592-07	0.0571858	0	0.0359836	0.085096	0	0.273318	0	0	0.0568391	0	0	0.0585225	0.0206214	0	0.0530452	0.173169	0.0519455	0	0.134273	0	0	0	0.52	0.0260624	1.07124
TCGA-BQ-5882-11A-01R-1592-07	0.157924	0	0.0187998	0.0234662	0	0.1841	0	0	0.0740737	0	0	0.0830822	0.0365381	0	0.0628103	0.165926	0.0210063	0	0.131573	0	0.0227236	0.0179773	0.87	-0.0189004	1.08458
TCGA-BQ-5890-11A-01R-1592-07	0.0785764	0	0.00879871	0.169781	0	0.189606	0	0.0319254	0.0468626	0	0	0.0459674	0.0543387	0.017883	0.0597347	0.130463	0.0751348	0	0.0558418	0	0.0149943	0.0200923	0.02	0.207183	1.00041
TCGA-P4-A5E8-11A-12R-A28H-07	0.117514	0	0.00407192	0.0565967	0	0.323354	0	0	0.0644187	0	0	0.0851286	0.0149355	0.024959	0.0521383	0.0838358	0.000119686	0	0.172928	0	0	0	0.48	0.0326697	1.08433
TCGA-A4-A4ZT-11A-11R-A26U-07	0.10634	0	0.00460254	0.0132477	0	0.358946	0	0	0.0865232	0	0	0.167722	0.0300845	0	0.00785463	0.122213	0	0	0.102467	0	0	0	0.87	-0.0173901	1.12591
TCGA-B9-A5W8-01A-11R-A28H-07	0.0250939	0	0.00266287	0.107479	0	0.169598	0	0.0136966	0.0582953	0	0	0.0172626	0	0.107349	0.0299327	0.409943	0	0	0.0198706	0	0	0.0388178	0.02	0.214381	1.01151
TCGA-G7-6793-01A-11R-1965-07	0.0591545	0	0	0.0532047	0	0.193838	0	0	0.0820765	0	0	0.0138043	0.0182742	0	0.0536415	0.408798	0	0	0.105522	0	0	0.0116862	0.05	0.13552	1.03501
TCGA-BQ-5878-01A-11R-1592-07	0.0351672	0	0	0.128893	0	0.195097	0	0	0.0929954	0	0	0.0338928	0.0981582	0.00989908	0.0308496	0.31864	0.0093728	0	0.0470346	0	0	0	0.24	0.0643776	1.06493
TCGA-BQ-7055-01A-11R-1965-07	0.0690392	0	0.0135062	0.0814173	0	0.32665	0	0	0.0452096	0	0.0860632	0.0180611	0.0980676	0.0544915	0.0111354	0.125959	0.00770851	0	0.0596366	0	0	0.00305486	0.72	0.000122122	1.0924
TCGA-F9-A7Q0-01A-11R-A36F-07	0.0359975	0	0.0483607	0.109798	0	0.291849	0	0.0123902	0.0682772	0	0	0.10628	0.0180467	0	0.00786301	0.064435	0.00258145	0	0.234121	0	0	0	0.01	0.261912	0.990582
TCGA-Y8-A8S1-01A-11R-A37K-07	0.0168379	0	0.0636157	0.105321	0	0.0116197	0	0.00456765	0.0644021	0	0	0.0331808	0.0318278	0.2126	0.0193738	0.419646	0	0	0.0136617	0	0	0.00334617	0	0.467545	0.88486
TCGA-MH-A562-01A-11R-A26U-07	0.00703995	0	0	0.233288	0	0	0	0.0218708	0.0884425	0.00671364	0	0.0898222	0.00610797	0	0.0116945	0.3608	0.00347731	0	0.163485	0	0	0.00725887	0	0.341886	0.94731
TCGA-GL-8500-01A-11R-2404-07	0.080966	0	0	0.188712	0	0.143435	0	0.00147457	0.0926326	0	0.00774543	0.0549529	0.053821	0.092328	0.0137588	0.153294	0	0	0.102677	0	0	0.0142027	0.51	0.0276077	1.07827
TCGA-BQ-5880-01A-11R-1592-07	0.0109228	0	0.0366912	0.196051	0	0.141677	0	0.00649656	0.0930101	0	0	0.058058	0.0132384	0.15795	0.0501026	0.180911	0.000949803	0	0.0487298	0	0	0.00521263	0	0.358654	0.937545
TCGA-UN-AAZ9-01A-11R-A38C-07	0.0289332	0	0.000821907	0.0648168	0	0.358262	0	0	0.0420883	0.0327845	0.00723592	0.0615425	0.0920728	0	0.0283734	0.0534211	0	0.0527938	0.174921	0	0	0.00193234	0.28	0.0543278	1.07779
TCGA-5P-A9K3-01A-11R-A42S-07	0.0179573	0.0173547	0	0.0940054	0	0.220523	0	0	0.0577355	0	0	0.0360958	0.114436	0.0337882	0.0503223	0.270911	0	0.0562931	0.0305772	0	0	0	0.06	0.12928	1.03636
TCGA-A4-7288-01A-11R-A32Z-07	0	0.012726	0	0	0	0.289176	0	0	0.0548653	0	0	0.0660477	0.0280561	0.0249021	0.0101813	0.318835	0.0117435	0	0.183467	0	0	0	0.56	0.021358	1.08293
TCGA-BQ-5883-01A-11R-1592-07	0.0621163	0	0.00949447	0.00388884	0	0.380896	0	0.0246678	0.00975347	0	0	0.0453072	0.0268321	0	0.0829232	0.224952	0.00556225	0.00545618	0.11815	0	0	0	0.17	0.0819835	1.0548
TCGA-5P-A9JW-01A-11R-A42S-07	0.0151387	0	0	0.122294	0	0.141302	0	0	0.0790999	0	0	0.052223	0.0641903	0.0491236	0.0354062	0.408895	0	0	0.0323263	0	0	0	0	0.307352	0.964215
TCGA-BQ-5881-01A-11R-1592-07	0.0310713	0	0.0193867	0.102279	0	0.104848	0	0	0.0590281	0	0	0.045337	0.0109985	0.21805	0.0125462	0.391828	0	0	0.004628	0	0	0	0	0.446874	0.896711
TCGA-G7-A8LC-01A-11R-A36F-07	0.0647074	0	0.00347101	0.0819316	0	0.400767	0	0.0289033	0.0982131	0.00186777	0	0.0958125	0.061167	0	0.0260332	0.0926993	0	0.0114534	0.0329735	0	0	0	0.19	0.0770148	1.08671
TCGA-A4-7996-01A-11R-2204-07	0.0173228	0	0	0.105959	0	0.182431	0	0	0.00820558	0	0	0.0208683	0.0983338	0.193885	0.0115076	0.258713	0.0361094	0	0.0346374	0	0	0.0320265	0.01	0.289332	0.974181
TCGA-B3-4103-01A-02R-1351-07	0.0122341	0	0	0.0292136	0	0.155694	0	0	0.0524697	0	0	0.0242777	0.023561	0.175096	0.027939	0.366871	0.029338	0	0.098313	0	0	0.004993	0.02	0.206155	1.01618
TCGA-KV-A6GD-01A-11R-A31O-07	0.0423054	0	0.0692531	0.0766335	0	0.0328978	0	0.0273382	0.0259327	0.0122038	0	0.0325161	0	0.230418	0.0168255	0.396817	0.00300482	0	0	0.0239422	0	0.00991216	0	0.409264	0.918145
TCGA-PJ-A5Z8-01A-11R-A28H-07	0.0348368	0	0	0.0920578	0	0.189843	0	0.0310877	0.0388452	0	0.040447	0.0434255	0.00930468	0.065605	0.0505774	0.278373	0.0067454	0	0.0243588	0	0	0.0944921	0	0.409659	0.912401
TCGA-HE-A5NF-01A-11R-A26U-07	0.00390659	0.00034706	0	0.0630699	0	0.119603	0	0.00516751	0.0342351	0	0	0.0341253	0.0124115	0.175515	0.0200702	0.515193	0.00402722	0	0.0123293	0	0	0	0	0.478694	0.880746
TCGA-GL-6846-01A-11R-1965-07	0.0446065	0	0	0.0615795	0	0.294541	0	0.0242741	0.0597733	0	0	0.0516511	0.139008	0.00591262	0.109631	0.0927188	0.0331607	0	0.0831429	0	0	0	0.43	0.0391707	1.0758
TCGA-5P-A9K4-01A-11R-A42S-07	0	0	0.0356536	0.0274867	0	0.169829	0	0	0.0617837	0	0	0.0770596	0.0139717	0.179222	0	0.277304	0	0.0130552	0.144634	0	0	0	0.53	0.0243817	1.08736
TCGA-5P-A9K6-01A-11R-A42S-07	0.00643491	0	0	0.08614	0	0.166765	0	0	0.0658551	0	0	0.0436454	0.011334	0.134656	0.00828471	0.409154	0.00640143	0	0.059731	0	0	0.00159812	0	0.368272	0.936559
TCGA-BQ-5892-01A-11R-1592-07	0	0	0.00602395	0.343927	0	0.111137	0	0.048471	0.0385547	0.000928055	0	0.0699851	0.0648919	0	0.064981	0.2117	0	0	0.0394008	0	0	0	0.01	0.260486	0.994859
TCGA-B1-5398-01A-02R-1592-07	0.0133636	0	0.00481189	0.263019	0	0	0	0.0083404	0.0635303	0	0	0.060226	0.0158112	0.0631454	0.0264074	0.406078	0.00754372	0	0.0660617	0	0	0.00166144	0	0.399083	0.919325
TCGA-Y8-A8RZ-01A-11R-A37K-07	0	0.00911842	0	0.0556898	0	0.121228	0	0	0.0536553	0	0	0.0798868	0.170966	0.0142061	0.0287708	0.378143	0.00587927	0	0.0824564	0	0	0	0.04	0.1513	1.03449
TCGA-GL-7966-01A-11R-2204-07	0.0195975	0	0.00896856	0.112567	0	0.15938	0	0.0461374	0.0603113	0	0	0.0448613	0.0197222	0.035623	0.0242825	0.111662	0	0.0202729	0.336614	0	0	0	0	0.308893	0.964374
TCGA-G7-7501-01A-11R-2204-07	0.0283866	0	0.0223917	0.0582591	0	0.105669	0	0	0.107677	0	0	0.0776464	0.00745357	0.161806	0.0421692	0.232587	0.075139	0	0.0746901	0	0.00612592	0	0.02	0.20979	1.0031
TCGA-A4-A7UZ-01A-12R-A355-07	0	0	0.121885	0.231367	0	0.170663	0	0	0.0593014	0	0	0.0568609	0.00905038	0.0516237	0.0928526	0.0855285	0.00425774	0	0.0705496	0	0	0.0460601	0	0.390209	0.921438
TCGA-B1-A47M-01A-11R-A24Z-07	0.0172229	0	0.00244127	0.0498632	0	0.221718	0	0.0034209	0.0785761	0	0	0.0550228	0	0.164283	0.0407854	0.108311	0	0	0.0346226	0	0	0.223732	0.02	0.219987	1.01656
TCGA-5P-A9KC-01A-11R-A42S-07	0.00278581	0.0082895	0	0	0	0.277908	0	0.00204038	0.0516854	0	0	0.132235	0.023348	0	0.0101281	0.373397	0	0	0.115776	0	0	0.00240741	0.24	0.0611922	1.07735
TCGA-BQ-7059-01A-11R-1965-07	0.00660037	0.00900252	0	0.0279498	0	0.134312	0	0.0121712	0.041608	0	0	0.0286804	0	0.258384	0.00595551	0.399582	0.0274052	0	0.0421615	0	0	0.0061878	0	0.490464	0.872701
TCGA-A4-7585-01A-11R-2139-07	0.044867	0	0.0131703	0.166924	0	0.20641	0.0301415	0.00675885	0.0417117	0	0	0	0.0324457	0.0862778	0.0909768	0.232709	0.0125198	0	0.0346827	0	0	0.000404821	0	0.339919	0.944927
TCGA-UZ-A9PO-01A-11R-A38C-07	0.0154731	0	0.0235192	0.0587605	0	0.140453	0	0.00194311	0.028951	0	0	0.0218343	0.0717776	0.133804	8.30589e-05	0.444742	0.0213829	0.00490688	0.031787	0	0	0.000582348	0	0.387104	0.92854
TCGA-DW-7834-01A-11R-2139-07	0.0367906	0	0	0.174636	0	0.163671	0.00608652	0	0.0640119	0	0.00286259	0.00358406	0.0191138	0.200246	0.0221996	0.232486	0	0.00246856	0.0447445	0	0.0122	0.0148978	0.01	0.282591	0.975223
TCGA-P4-A5E6-01A-11R-A28H-07	0.00943278	0	0	0.11183	0	0.234234	0	0	0.113331	0	0	0.0398161	0.00853188	0.131883	0.0401997	0.253229	0.00400658	0	0.0535063	0	0	0	0.03	0.177656	1.02272
TCGA-KV-A74V-01A-11R-A33Z-07	0.0160483	0	0	0.137654	0	0.313266	0	0	0.015367	0	0	0.0258262	0.0103336	0	0.0153082	0.285325	0.020397	0	0.154724	0	0	0.00575143	0.09	0.108381	1.04971
TCGA-2Z-A9JO-01A-11R-A42S-07	0.0500379	0	0.0294138	0.0551568	0	0.213202	0	0	0.0268946	0	0	0.0802683	0.0722777	0.0453456	0.0288185	0.355115	0	0.00210209	0.0413678	0	0	0	0.03	0.163477	1.02402
TCGA-GL-A59R-01A-11R-A26U-07	0.0298077	0	0	0.0162879	0	0.0857942	0	0	0.0202118	0	0	0.0397567	0.0496577	0	0.00144221	0.262542	0	0	0.4945	0	0	0	0	0.4092	0.927593
TCGA-B3-4104-01A-02R-1351-07	0.0156791	0	0	0.156268	0	0.0937162	0	0.0307504	0.158381	0	0	0	0.0404168	0.213235	0.0574569	0.160252	0	0	0.0443736	0	0.0294709	0	0.12	0.0901132	1.05925
TCGA-5P-A9JZ-01A-11R-A42S-07	0.00318887	0	0	0.0381706	0	0.155549	0	0	0.0559074	0	0	0.0347028	0	0.249592	0.0119688	0.435979	0	0	0.0149407	0	0	0	0	0.302614	0.985951
TCGA-AT-A5NU-01A-11R-A28H-07	0.0816082	0	0.0663074	0.0997751	0	0.249009	0	0.0123724	0.0554065	0	0	0.0444429	0.0107448	0.0335057	0.0115843	0.22858	0	0	0.106664	0	0	0	0.19	0.0783313	1.0498
TCGA-A4-A6HP-01A-11R-A31O-07	0.00415632	0	0	0.15481	0	0.163635	0	0	0.0685039	0	0	0.0452573	0.0875915	0	0.0109539	0.259965	0.016812	0	0.187654	0	0	0.000661531	0	0.332612	0.947716
TCGA-B1-7332-01A-11R-A32Z-07	0.00207426	0.00239825	0	0.00313482	0	0.305487	0	0	0.0806019	0	0	0.0623798	0.0202244	0.135841	0.0207778	0.24282	0	0	0.12426	0	0	0	0.03	0.168439	1.02336
TCGA-IZ-A6M9-01A-11R-A31O-07	0	0.00393896	0	0.0878623	0	0.168467	0	0.00251165	0.0883812	0	0	0.0576252	0.00655467	0.139514	0	0.255475	0	0.0196176	0.149523	0	0	0.0205292	0.01	0.301919	0.963404
TCGA-5P-A9JV-01A-12R-A42S-07	0.0135189	0	0.00572517	0.123126	0	0.0991113	0	0.00663061	0.0444162	0	0.0274245	0.0503301	0.0340753	0.0725579	0.0318964	0.434922	0.00228149	0	0.053985	0	0	0	0.05	0.143925	1.04323
TCGA-DW-7841-01A-11R-A32Z-07	0	0.000488847	0	0.109929	0	0.486849	0	0	0.0199993	0	0.017901	0.0119374	0.0680005	0	0.0417554	0.109218	0.0213905	0.00312364	0.0966867	0	0	0.01272	0	0.408135	0.915611
TCGA-G7-6792-01A-21R-1965-07	0.00210151	0	0.000927531	0.0536616	0	0.225055	0	0.000634187	0.058864	0	0	0.0841767	0.0189828	0	0	0.173783	0.224837	0.0227175	0.129392	0	0	0.00486662	0.05	0.132064	1.03323
TCGA-P4-A5EA-01A-11R-A28H-07	0.0242684	0.108615	0.0527391	0.189686	0	0.051519	0.0958629	0.0248253	0.152622	0.0369649	0	0.000238027	0	0.106292	0.0486048	0.0576374	0.01419	0	0.0356821	0	0	0.000252701	0	0.461379	0.887604
TCGA-F9-A97G-01A-11R-A38C-07	0.000735918	0.00953285	0.00420235	0.0587825	0	0.0652812	0	0.0026175	0.0364166	0	0	0.0265184	0	0.361965	0.0500552	0.356551	0.000958578	0	0.0241067	0	0	0.00227667	0.01	0.286228	1.0063
TCGA-BQ-5893-01A-11R-1592-07	0.0640092	0	0.0345335	0.103388	0	0.272828	0	0	0.0785861	0	0.0212915	0.0615258	0.0255878	0.0146491	0.0823848	0.126889	0.00764746	0.00151522	0.103507	0	0	0.0016577	0.04	0.159534	1.0263
TCGA-J7-8537-01A-11R-2404-07	0.0296295	0	0.0549928	0.290013	0	0.066542	0.027326	0.0520669	0.0813585	0.0242832	0	0.0365214	0.0255152	0.0677528	0.0926345	0.113211	0.0128415	0	0.0253121	0	0	0	0.01	0.234968	0.998735
TCGA-MH-A560-01A-11R-A26U-07	0.00378431	0	0	0.069624	0	0.194791	0	0	0.0563029	0	0	0.0752627	0.169421	0.145225	0.0276353	0.18092	0	0.0126693	0.0551258	0	0.00923924	0	0.05	0.145042	1.03286
TCGA-A4-7732-01A-11R-2139-07	0	0.00120711	0	0.0139872	0	0.080472	0	0.00997037	0.024072	0	0	0.0376127	0.0502724	0	0.000763935	0.274717	0	0.022161	0.484764	0	0	0	0	0.389813	0.938447
TCGA-UZ-A9PP-01A-11R-A42S-07	0	0.00156285	0	0.0716486	0	0.33089	0	0	0.0518017	0	0	0.0924238	0.0142429	0.078163	0.0121173	0.202122	0.0110588	0	0.133969	0	0	0	0.1	0.103202	1.05615
TCGA-Y8-A897-01A-11R-A36F-07	0.0310531	0	0.00493028	0.131483	0	0.127115	0	0.0287132	0.0416618	0	0	0.0218407	0.0417726	0.162771	0.031947	0.303908	0.00754531	0	0.0602304	0	0	0.00502856	0.02	0.219014	1.00316
TCGA-BQ-5890-01A-11R-1592-07	0.00866484	0.00627208	0	0.132297	0	0.210245	0	0.00425671	0.0321544	0	0	0.0860296	0.110588	0.103106	0.0515939	0.238253	0.000289529	0	0.0142457	0	0.0020045	0	0.02	0.224589	1.00286
TCGA-A4-8310-01A-11R-2404-07	0	0	0.0284689	0.0317387	0	0.257678	0	0	0.0997215	0	0.0305182	0.00512732	0.0771238	0	0.00742368	0.300832	0	0.00702203	0.141444	0	0	0.0129025	0.15	0.0861933	1.04903
TCGA-G7-6795-01A-11R-1965-07	0.0569536	0	0	0.24024	0	0.130137	0	0	0.115929	0	0.030986	0.0306979	0.00661606	0	0.00737914	0.268371	0	0	0.0206719	0	0	0.0920179	0.06	0.123394	1.05134
TCGA-BQ-7045-01A-31R-1965-07	0.0326684	0	0.0604183	0.196384	0	0.0648367	0.0452686	0	0.0773576	0	0.00230799	0	0.00185259	0.136873	0.0356277	0.240904	0	0.0206474	0.0498972	0	0	0.0349558	0.06	0.121312	1.03481
TCGA-SX-A7SL-01A-11R-A355-07	0.0392123	0	0	0.0395773	0	0.232685	0	0	0.149001	0	0	0.0933155	0.0392508	0.0181767	0.000591065	0.0511665	0	0.0329539	0.304048	0	0	2.19203e-05	0.4	0.0438371	1.09149
TCGA-MH-A856-01A-11R-A355-07	0	0	0.156419	0.0217095	0	0.174387	0	0	0.0404784	0	0	0.0443412	0.0782853	0	0.00723814	0.125922	0.196909	0	0.0364358	0	0	0.117875	0.02	0.219367	0.990264
TCGA-B1-A656-01A-11R-A31O-07	0.00157593	0.0179526	0.0259632	0.0693166	0	0.0992581	0.000448189	0.00475144	0.0739384	0	0	0.0391709	0	0.297555	0.0242038	0.290133	0.011295	0	0.0370928	0	0	0.00734501	0	0.541207	0.840744
TCGA-2Z-A9J1-01A-11R-A38C-07	0.0161963	0	0.0765912	0.07888	0	0.205922	0	0.0136724	0.0543839	0	0	0.0431922	0.0180131	0.108827	0.0294585	0.274243	0.00280087	0	0.0759108	0	0	0.00190856	0	0.32808	0.948186
TCGA-SX-A7SO-01A-11R-A355-07	0.034084	0	0.00285513	0.0567696	0	0.166663	0	0	0.0422432	0	0	0.0727895	0.108065	0.126964	0	0.261746	0	8.12187e-05	0	0.127739	0	0	0.05	0.134849	1.04749
TCGA-IA-A83W-01A-11R-A355-07	0.0030373	0	0.101237	0.114361	0	0.136624	0	0	0.0603271	0	0	0.0385817	0.0129674	0.106812	0.00459179	0.291372	0	0	0.129496	0	0	0.000592863	0.02	0.210123	0.998245
TCGA-EV-5902-01A-11R-1592-07	0.0366034	0	0.000445474	0.0326187	0	0.174969	0	0	0.110221	0	0	0.0863402	0.105773	0.211927	0.0217323	0.122232	0	0.00246891	0.0878002	0	0	0.00686929	0.6	0.0142353	1.08699
TCGA-BQ-7046-01A-11R-1965-07	0.024844	0	0.00221614	0.0472428	0	0.0919309	0	0.00426902	0.020367	0	0	0.0201609	0	0.291199	0.0305315	0.450249	0	0	0.0169897	0	0	0	0	0.406034	0.931484
TCGA-AL-3468-01A-02R-1351-07	0	0	0.0181061	0.0424011	0	0.316771	0	0	0.0293819	0	0.0146175	0.00770669	0.0742945	0.150874	0	0.188269	0	0.0641626	0.0890834	0.00433146	0	0	0.24	0.06201	1.06357
TCGA-2Z-A9JI-01A-11R-A42S-07	0.0311079	0	0.128007	0.101934	0	0.210603	0	0.0132452	0.0502692	0	0.013659	0.0285549	0.0905739	0	0.0359838	0.233234	0	0	0.0242292	0	0	0.0385983	0.01	0.240094	0.982314
TCGA-B1-A47O-01A-11R-A24Z-07	0.00680483	0	0.00438279	0.0557382	0	0.219149	0	0.00166736	0.0726089	0	0.0140495	0.0111005	0.00553926	0.174889	0.00712461	0.380189	0	0	0.0208071	0	0	0.0259503	0.02	0.220171	1.01351
TCGA-B9-A5W9-01A-11R-A28H-07	0.0737553	0	0.0188919	0.0607663	0	0.402462	0	0	0.0588207	0	0	0.0622092	0.0147977	0	0.0327217	0.195421	0.0040215	0.0077194	0.0684128	0	0	0	0.4	0.0433763	1.08057
TCGA-UZ-A9PS-01A-11R-A42S-07	0	0.00201741	0.00983503	0.0778606	0	0.276773	0	0.00350977	0.0310195	0	0	0.0634909	0.0125306	0.127341	0.0278326	0.239734	0	0	0.113817	0	0	0.014239	0.24	0.0635701	1.06808
TCGA-UZ-A9PR-01A-11R-A42S-07	0.00149662	0	0	0.0206342	0	0.239976	0	0	0.0503278	0	0	0.0261805	0.275803	0	0.000442351	0.275579	0	0.00051067	0.109049	0	0	0	0.12	0.089611	1.05945
TCGA-BQ-5889-01A-11R-1592-07	0.059131	0	0.00900782	0.20217	0	0.113483	0	0.030837	0.129886	0	0	0.0470799	0.0735613	0.0576596	0.0839087	0.104733	0.0109599	0	0.0690572	0	0	0.00852669	0	0.433067	0.9005
TCGA-BQ-5882-01A-11R-1592-07	0.0476229	0	0.0162117	0.478544	0	0	0.0137413	0.0522183	0.0841984	0	0	0.0422043	0.0204659	0.0358519	0.103999	0.052426	0.0216932	0	0.0268309	0	0.00399171	0	0.11	0.0953029	1.09283
TCGA-IA-A83S-01A-11R-A355-07	0.0496086	0	0.0172617	0.0779714	0	0.203782	0	0.000505297	0.034302	0	0	0.0294971	0.0708998	0.176406	0.0279149	0.274504	0	0	0.0279781	0	0	0.00936923	0.01	0.245716	0.990937
TCGA-SX-A7SS-01A-11R-A36F-07	0.00135655	0.006834	0	0.0777583	0	0.191252	0	0.00382272	0.0475603	0	0.000269237	0.0391702	0.0280727	0	0.000722257	0.50197	0	0.00319758	0.0958037	0	0	0.00221022	0.01	0.238366	0.999684
TCGA-BQ-7058-01A-11R-1965-07	0.0766401	0	0.0873873	0.136854	0	0.0901138	0	0.00827165	0.151253	0	0	0.0469632	0.0214021	0.00463159	0.118104	0.209774	0	0	0.0486063	0	0	0	0.17	0.0827892	1.05352
TCGA-DZ-6131-01A-11R-1965-07	0.00269313	0.00101794	0	0.0227244	0	0.144577	0	0.00855328	0.0473259	0	0.0539923	0.0268364	0.0362928	0.0192152	0.0197192	0.396067	0.176032	0	0.0427413	0	0.00103798	0.00117467	0.02	0.189619	1.01885
TCGA-BQ-5894-01A-11R-1592-07	0.0347147	0	0.0416809	0.199764	0	0.168413	0	0	0.109537	0	0	0.0380763	0.0133545	0.0669734	0.138095	0.126448	0.00498862	0	0.0561531	0	0	0.00180085	0	0.383316	0.926841
TCGA-A4-7997-01A-11R-2204-07	0	0.00232009	0	0.046396	0	0.127795	0	0.0187343	0.00897971	0	0	0.0384541	0.208732	0.0551775	0.0159571	0.303339	0.00559109	0	0.150231	0	0	0.0182928	0.02	0.182773	1.01902
TCGA-DW-7963-01B-11R-A28H-07	0.0227755	0	0.0798049	0.110317	0	0.186492	0	0	0.0555826	0	0.0209351	0.0219208	0.0200708	0.200389	0.0181502	0.193326	0.000619041	0	0.0400527	0	0	0.029564	0.01	0.257325	0.981855
TCGA-A4-7287-01A-11R-2139-07	0.140313	0.0599343	0.0955775	0.1264	0	0.164493	0.0469127	0.00432508	0.0528555	0	0	0.0691026	0.00896639	0.0120281	0.0171943	0.0858508	0.0351767	0.0374571	0.0358774	0	0	0.00753521	0	0.305793	0.956958
TCGA-G7-6797-01A-11R-1965-07	0.0343858	0	0	0.0982884	0	0.281235	0	0	0.0469955	0	0.013419	0.0394245	0.0815206	0.0197817	0.0295473	0.184149	0	0	0.165192	0	0	0.00606107	0.43	0.0389833	1.0716
TCGA-2Z-A9JL-01A-11R-A42S-07	0.0119822	0	0.207531	0.0344805	0	0.1136	0	0.0197729	0.0465432	0	0	0.0499339	0.0174679	0.184027	0.0231326	0.194464	0.0245917	0	0.0724725	0	0	0	0.01	0.297986	0.959213
TCGA-DW-7836-01A-11R-2139-07	0.0978523	0	0.0100118	0.0192801	0	0.410822	0	0	0.0469492	0	0	0.0215237	0.0944222	0.0410632	0.0435401	0.173083	0	0	0.0414524	0	0	0	0.25	0.058727	1.06561
TCGA-UZ-A9PK-01A-11R-A38C-07	0.0129604	0	0	0.0460726	0	0.147315	0	0.00239679	0.0637511	0	0	0.0287024	0.0105706	0.177083	0.00502939	0.41011	0.0149263	0	0	0.0451689	0	0.0359143	0.01	0.23975	1.00899
TCGA-BQ-5886-01A-11R-1592-07	0.0741787	0	0.107273	0.0869483	0	0.118106	0	0	0.048302	0	0	0.0455702	0.016637	0.16597	0.0261647	0.250204	0.0140434	0	0.0465099	0	0	9.36601e-05	0.01	0.249858	0.981599
TCGA-Q2-A5QZ-01A-11R-A28H-07	0.00251588	0	0.0101857	0.106328	0	0.068954	0	0	0.0938444	0	0	0.0215102	0.011753	0	0.0258429	0.529753	0	0.0363963	0.0925259	0	0.000390806	0	0.01	0.290671	0.974908
TCGA-G7-7502-01A-11R-2204-07	0.00438916	0	0	0.0114598	0	0.0839154	0	0.0136306	0.0389342	0.0050856	0	0.00742506	0	0.653529	0.0131582	0.132513	0	0	0	0.0359597	0	0	0	0.744864	0.667444
TCGA-B3-3926-01A-02R-1351-07	0.0213832	0	0.00603331	0.0326587	0	0.427676	0	0	0.0225777	0	0	0.0599852	0.215625	0	0.0270202	0.146502	0	0.00224209	0.0293889	0	0	0.00890695	0.17	0.081967	1.06653
TCGA-2Z-A9J7-01A-11R-A38C-07	0	0	0.000240729	0.0293971	0	0.254739	0	0.00978018	0.0656494	0	0	0.0907868	0.077569	0.195987	0	0.0539869	0	0.0269564	0.127173	0.0677346	0	0	0.46	0.0344958	1.08853
TCGA-4A-A93X-01A-11R-A37K-07	0.0404005	0.0314795	0.0217654	0.0571281	0	0.14537	0	0.0235931	0.0499719	0	0	0.0708533	0.120036	0.114314	0.0205041	0.233646	0	0.0448201	0.0247934	0	0	0.0013252	0.53	0.0246736	1.07548
TCGA-G7-A8LD-01A-11R-A36F-07	0.0280563	0	0.00896683	0.121081	0	0.256558	0	0.0342019	0.0280958	0	0	0.0854257	0.013287	0.0990209	0.067678	0.172706	0.0253974	0	0.0595255	0	0	0	0.17	0.082244	1.06351
TCGA-BQ-5887-01A-11R-1965-07	0.0561139	0	0.00645216	0.123131	0	0.171794	0.0073992	0	0.0460696	0	0.00241806	0.012549	0.021766	0.166581	0.041269	0.278891	0.0192162	0	0.0443994	0	0	0.00195023	0.03	0.172973	1.02254
TCGA-Y8-A895-01A-11R-A36F-07	0.0635941	0	0	0.0591449	0	0.25949	0	0	0.0366237	0	0	0.0565962	0.00172645	0.0389572	0.00730774	0.215755	0	0.00525595	0.0880446	0	0	0.167504	0.13	0.0882272	1.06021
TCGA-GL-A9DE-01A-11R-A37K-07	0.0300665	0	0	0.0621965	0	0.180394	0	0.00820508	0.0441744	0	0	0.0736783	0.083711	0.0923006	0.0172271	0.371844	0	0	0.03467	0	0	0.00153289	0.05	0.143476	1.04023
TCGA-UZ-A9PV-01A-11R-A42S-07	0	0	0.0289944	0.0630418	0	0.331081	0	0	0.0372688	0	0	0.0556744	0.0870306	0	0.0455185	0.168796	0	0.0211901	0.161404	0	0	0	0.78	-0.00757557	1.08938
TCGA-P4-A5E7-01A-31R-A28H-07	0.0317515	0	0	0.0265347	0	0.285995	0	0	0.0213677	0	0	0.0247837	0.14589	0	0.0118858	0.311731	0	0.00467929	0	0.130233	0	0.00514816	0.06	0.13112	1.04212
TCGA-B9-4115-01A-01R-1193-07	0.0259907	0	0.00272399	0.0222863	0	0.227125	0	0	0.0121014	0	0.00830063	0	0.0447266	0.115149	0.0012883	0.437114	0.0020672	0	0.085248	0	0	0.0158786	0	0.321168	0.960888
TCGA-A4-8098-01A-11R-2404-07	0.0629469	0	0	0.0919076	0	0.239727	0	0.0429366	0.134011	0	0	0.0391313	0.0850944	0	0.14026	0.116369	0.0121581	0	0.0354595	0	0	0	0.04	0.15561	1.03707
TCGA-SX-A71S-01A-11R-A33Z-07	0.00246812	0	0.0146482	0.0400969	0	0.354949	0	0	0.0588595	0	0	0.0890052	0.0574552	0	0.00735455	0.313391	0.00155149	0	0.0602205	0	0	0	0.07	0.115146	1.05132
TCGA-5P-A9KE-01A-11R-A42S-07	0.00276024	0	0.0154321	0.0338657	0	0.181111	0	0	0.0432924	0	0	0.0373248	0.00849421	0.205424	0.00222541	0.361531	0.00751793	0	0.101021	0	0	0	0	0.320918	0.962065
TCGA-UZ-A9PJ-01A-11R-A38C-07	0.0393968	0	0	0.0409137	0	0.284344	0	0.00871468	0.0443782	0	0	0.0743849	0.0979078	0.0581831	0	0.16278	0	0.0521002	0	0.129064	0.00783155	0	0.52	0.0259021	1.08588
TCGA-A4-8311-01A-11R-2404-07	0.0590788	0	0	0.0629731	0	0.367894	0	0	0.0251868	0	0.0183242	0.0322566	0.0105502	0.0388511	0.00236537	0.256417	0	0.00736224	0.101889	0	0	0.0168505	0.28	0.0550603	1.07016
TCGA-UZ-A9PN-01A-11R-A38C-07	0.0539204	0	0.0127144	0.225071	0	0.26781	0	0	0.0749564	0	0	0.040279	0.0569737	0	0.0549459	0.107438	0.0652676	0	0.0406238	0	0	0	0.03	0.175491	1.02695
TCGA-MH-A857-01A-11R-A355-07	0.0619657	0	0.0129892	0.0650115	0	0.211385	0	0	0.0563977	0	0	0.0388537	0.175144	0	0.0189742	0.135578	0.0316725	0.0128455	0.179183	0	0	0	0.29	0.0535854	1.05705
TCGA-BQ-5875-01A-11R-1592-07	0	0.0189911	0	0.0477339	0	0.280667	0	0	0.0499194	0	0.00436147	0.0813277	0.0828629	0.145736	0.0367615	0.198511	0.00651327	0	0	0	0.0346717	0.0119422	0.1	0.103103	1.056
TCGA-B9-A5W7-01A-11R-A31O-07	0.0165455	0	0	0.0478459	0	0.133412	0	0.00130732	0.0179792	0.0133358	0	0.0212758	0	0.262463	0.00782093	0.265359	0	0.00363438	0.161738	0	0	0.0472828	0	0.321271	0.962854
TCGA-MH-A55W-01A-11R-A26U-07	0.00337095	0	0.00511117	0.178792	0	0.406321	0	0	0.0262977	0	0	0.0290989	0.0021981	0.061732	0.00782643	0.127399	0.0162375	0.00290401	0.129993	0	0	0.0027176	0.02	0.212662	1.01595
TCGA-G7-6796-01A-11R-1965-07	0.0820123	0	0.0850107	0.21879	0	0.120445	0	0.0136336	0.217793	0	0	0.0679238	0.0526748	0.000843766	0.0380434	0.0808117	0.00778397	0	0.0131372	0	0	0.00109653	0.01	0.241376	0.998045
TCGA-SX-A7SP-01A-11R-A355-07	0.0139462	0	0	0.0636218	0	0.085713	0	0	0.0254383	0	0	0.0131177	0	0.0401345	0.0281485	0.623738	0.00199108	0	0.0963404	0	0	0.00781092	0	0.371507	0.943531
TCGA-BQ-7061-01A-11R-1965-07	0.0587057	0	0.000931357	0.0646861	0	0.262291	0	0.00024331	0.0173572	0	0	0.0285784	0.128573	0.0447214	0.0496957	0.242009	0.0649706	0	0.0293052	0	0	0.00793251	0.02	0.209557	1.00009
TCGA-A4-A772-01A-11R-A33Z-07	0	0.00309858	0	0.0715508	0	0.138853	0	0	0.0427325	0	0	0.027718	0	0.23087	0.0100247	0.378301	0.0066471	0	0.0869609	0	0	0.00324379	0	0.409226	0.91805
TCGA-5P-A9KA-01A-11R-A42S-07	0.0261952	0	0.292612	0.0592225	0	0.179144	0	0	0.0774175	0	0	0.0651295	0.00730877	0.00462641	0.011422	0.136173	0.0107636	0.0050429	0.112662	0	0	0.0122805	0.04	0.155938	1.00919
TCGA-HE-A5NI-01A-11R-A26U-07	0.00755841	0	0	0.0948884	0	0.241862	0	0	0.0683179	0	0	0.0525508	0.0117766	0.107652	0	0.254149	0	0.00822979	0.146375	0	0	0.00663962	0.01	0.264958	0.980455
TCGA-B3-3925-01A-02R-1351-07	0.0067316	0	0.011996	0.0561113	0	0.223828	0	0	0.0554911	0	0	0.0343181	0.0112154	0.027588	0.00669526	0.392903	0	0.00314907	0.148275	0	0	0.0216986	0.02	0.216647	1.00186
TCGA-IZ-8195-01A-31R-2404-07	0	0.00466326	0	0.028632	0	0.173078	0	0	0.0692392	0	0	0.030625	0.00407529	0.284968	0.0149307	0.365647	0	0	0.0161639	0	0	0.0079774	0.01	0.226961	1.02479
TCGA-B1-A657-01A-11R-A31O-07	0.00865406	0	0	0.0963474	0	0.249458	0	0	0.0871682	0	0	0.0439302	0.0115341	0.0733549	0.0037549	0.340116	0.00646536	0	0.0495262	0	0	0.0296898	0.01	0.290751	0.971266
TCGA-J7-A8I2-01A-12R-A36F-07	0	0	0.0116329	0.167261	0.0011688	0	0	0	0.193709	0	0	0.159296	0.0330657	0.0378919	0.00608997	0.0872455	0.059522	0.137087	0.10042	0	0	0.00560947	0.75	-0.00395356	1.11148
TCGA-2Z-A9J8-01A-11R-A42S-07	0	0	0	0.08013	0	0.173088	0	0.0275372	0.0348839	0.0239394	0	0.0699574	0.14421	0.0275255	0.121698	0.243382	0.0270856	0	0.0265637	0	0	0	0.1	0.0992692	1.05943
TCGA-A4-A5DU-01A-11R-A28H-07	0.0186519	0	0.0167818	0.0796831	0	0.252641	0	0	0.077105	0	0.00380812	0.03861	0.0536859	0	0.0163577	0.409516	0	0	0.0331595	0	0	0	0.07	0.114372	1.05039
TCGA-A4-A57E-01A-11R-A26U-07	0.000602119	0	0.00548752	0.0317518	0	0.107832	0	0	0.0777208	0	0	0.0965103	0.117879	0.0766416	0.0420883	0.252756	0.0276819	0	0.150155	0	0.0120079	0.000886154	0.36	0.0480135	1.06963
TCGA-V9-A7HT-01A-11R-A33Z-07	0.00749793	0.00201042	0	0.0160009	0	0.0923085	0	0.00398207	0.0257752	0	0	0.029097	0	0.173598	0.0214386	0.558364	0	0	0.0612495	0	0	0.008678	0	0.468185	0.889449
TCGA-SX-A71V-01A-11R-A33Z-07	0.015902	0	0	0.0519196	0	0.197207	0	0	0.0247145	0	0	0.0130232	0.0163434	0.0612949	0.00228889	0.552331	0	0	0.0541756	0	0	0.0108003	0	0.343886	0.954304
TCGA-BQ-7051-01A-12R-1965-07	0.0364241	0	0.0466488	0	0	0.308174	0	0	0.0586485	0	0	0.0818862	0.0131372	0	0.0169113	0.321273	0	0.00560015	0.111297	0	0	0	0.6	0.0141317	1.08043
TCGA-GL-A9DD-01A-11R-A37K-07	0.00263854	0.000116546	0.0106135	0.0347509	0	0.123376	0	0	0.0259852	0	0.00106823	0.00841111	0.010301	0.366605	0.00725969	0.327263	0	0	0.0653947	0	0	0.0162174	0	0.527387	0.851111
TCGA-BQ-5885-01A-11R-1592-07	0.0158993	0	0.0412162	0.0735194	0	0.314947	0	0	0.145452	0	0	0.0359381	0.0270653	0.0292846	0.0124609	0.113947	0.00656145	0	0.175046	0	0.00370547	0.00495706	0.61	0.0114342	1.08837
TCGA-BQ-7049-01A-11R-1965-07	0	0.00728402	0.243807	0.0545747	0	0.262394	0	0	0.0409483	0	0	0.027166	0.0152278	0	0.0245876	0.113646	0.0857341	0	0.0551078	0	0	0.0695225	0.08	0.113956	1.02314
TCGA-5P-A9K9-01A-11R-A42S-07	0.00240465	0.00380927	0.000784612	0.0848315	0	0.169871	0	0	0.124313	0	0	0.0577132	0.0380608	0.0959575	0.0262303	0.291001	0.00426027	0	0.0983404	0	0.00242273	0	0.24	0.0628914	1.06636
TCGA-UZ-A9PS-05A-11R-A42S-07	0.00629059	0.00910357	0	0.0584917	0	0.0982089	0	0.00226735	0.0669979	0	0	0.104634	0	0.272306	0.0415659	0.221176	0.00741695	0	0.111541	0	0	0	0.02	0.183861	1.03054
TCGA-B1-A47N-01A-11R-A24Z-07	0.0347363	0	0	0.15338	0	0.382719	0	0.00252512	0.123528	0	0	0.0543221	0.0672825	0	0.00578702	0.147714	0	0	0.00786807	0.0201369	0	0	0.03	0.163699	1.04719
TCGA-DZ-6132-01A-11R-1965-07	0.00971913	0	0.00555988	0.106105	0	0.0665733	0	0.0128866	0.0214884	0.00944745	0	0.000358149	0.0336322	0.262048	0.0249674	0.423756	0	0	0.0148444	0	0	0.0086137	0	0.580019	0.814228
TCGA-G7-A8LE-01A-11R-A36F-07	0.0665107	0	0	0.1102	0	0.307029	0	0.00692351	0.0655748	0	0	0.0467671	0.119585	0	0.0140369	0.103817	0.0176691	0.00278814	0	0.139099	0	0	0.36	0.0483099	1.08163
TCGA-5P-A9KF-01A-11R-A42S-07	0	0.000626296	0	0.0331874	0	0.346386	0	0	0.0973719	0	0	0.0152061	0.016619	0.144232	0.00120004	0.330843	0	0	0	0.0143285	0	0	0.01	0.226851	1.00908
TCGA-MH-A855-01A-11R-A355-07	0.0142248	0	0.0203629	0.238219	0	0.120193	0.000531806	0	0.0796248	0	0	0.0296187	0.0203954	0.141161	0.0259901	0.247488	0.0249117	0	0.0304919	0	0	0.00678706	0	0.322404	0.955724
TCGA-A4-8630-01A-11R-2404-07	0.0243218	0	0.0132127	0.0898016	0	0.186444	0	0.0162432	0.0305949	0	0	0.0371224	0.00989791	0.184409	0.0223061	0.260374	0	0	0.1171	0	0	0.00817272	0.23	0.0674137	1.06764
TCGA-B9-A8YI-01A-21R-A37K-07	0.0251609	0	0	0.0719438	0	0.315534	0	0	0.0319325	0	0.0037687	0.0151912	0.0895153	0.0301405	0.0219583	0.362436	0.000813868	0.00242127	0.0291837	0	0	0	0.1	0.0975626	1.05738
TCGA-IA-A40X-01A-11R-A24Z-07	0.0335002	0	0	0.288446	0	0.202607	0	0.0168403	0.0931701	0	0	0.0330669	0.0869115	0.0110849	0.0255164	0.20702	0	0	0	0	0.00183678	0	0.07	0.115771	1.06309
TCGA-2Z-A9J9-01A-11R-A42S-07	0.0192498	0	0.0118606	0.0420441	0	0.303466	0	0	0.0956025	0	0	0.150128	0.0396364	0.0773231	0.0287881	0.041437	0.0106251	0.00190862	0.171658	0	0	0.00627245	0.2	0.0752984	1.07661
TCGA-O9-A75Z-01A-11R-A33Z-07	0	0	0.00122836	0.0736443	0	0.395808	0	0	0.0425419	0	0	0.0298679	0.0246143	0	0.00587843	0.204414	0	0.00605316	0.214266	0	0	0.00168327	0.01	0.240793	0.995437
TCGA-5P-A9KH-01A-11R-A42S-07	0.047018	0	0	0.0583637	0	0.148918	0	0	0.029555	0	0.0388396	0.0448587	0.0394151	0.0782607	0.0634148	0.364778	0.0199528	0	0.0666257	0	0	0	0.41	0.0426987	1.07865
TCGA-2Z-A9JD-01A-11R-A42S-07	0	0	0.0089806	0.179173	0	0.190692	0	0.00512474	0.0159693	0	0.0259277	0.0717192	0.203357	0	0	0.152381	0	0.0140568	0	0.0142325	0.0248356	0.0935509	0.57	0.0200969	1.10362
TCGA-5P-A9K8-01A-11R-A42S-07	0	0.0160217	0	0.0518887	0	0.211887	0	0.0112696	0.0477464	0	0.00295787	0.0590978	0.0390206	0	0.00777705	0.329815	0.00635209	0.000820132	0.209842	0	0	0.00550393	0.18	0.0788668	1.05962
TCGA-BQ-7056-01A-11R-1965-07	0.0360144	0	0	0.112072	0	0.211001	0	0.0313192	0.0687482	0	0	0.0465115	0.175328	0.108876	0.0274585	0.167053	0	0	0.0116571	0.00396147	0	0	0.56	0.0208771	1.08513
TCGA-A4-A48D-01A-11R-A24Z-07	0.0229804	0	0.00212814	0.0510424	0	0.124536	0	0.00283475	0.0278461	0	0	0.0276064	0	0.257199	0.0147171	0.424672	0.00382418	0	0.0397479	0	0	0.000865834	0	0.450457	0.897946
TCGA-UZ-A9PU-01A-11R-A42S-07	0.0153018	0	0	0.0173166	0	0.20986	0	0	0.0110422	0	0	0.0467724	0.000923404	0.156115	0.00020438	0.368676	0	0.0302038	0.120144	0	0	0.0234401	0.05	0.13424	1.04768
TCGA-F9-A4JJ-01A-11R-A24Z-07	0.0594454	0	0.0593212	0.327138	0	0.0974261	0	0.0518587	0.127581	0.0179528	0	0	0	0.0133229	0.0681645	0.0707915	0	0	0.0745971	0.0217238	0	0.0106772	0.01	0.279657	0.980675
TCGA-A4-8515-01A-11R-2404-07	0.0681145	0	0	0.0977532	0	0.211384	0	0	0.0270638	0	0	0.0586127	0.139342	0	0.0376113	0.295885	0	0	0.0635582	0	0	0.000675801	0.65	0.00534823	1.08573
TCGA-Y8-A8S0-01A-11R-A37K-07	0.0488133	0	0	0.0168272	0	0.350373	0	0	0.054245	0	0	0.0148695	0.0150232	0	0.014718	0.362058	0	0.00169504	0.117037	0	0	0.00434113	0.12	0.0890081	1.05554
TCGA-UZ-A9PM-01A-21R-A38C-07	0.0333957	0	0.032317	0.102125	0	0.0642694	0.00310571	0.00978225	0.0130714	0	0	0.0252299	0.0160558	0.237265	0.0230258	0.383109	0.01484	0	0.03957	0	0	0.00283806	0	0.41224	0.916422
TCGA-SX-A7SN-01A-11R-A355-07	0	0.00349196	0	0.031747	0	0.130758	0	0.000759179	0.0481292	0	0	0.0285111	0.0809162	0.137671	0	0.208756	0.0990525	0.0177392	0.168284	0	0	0.044185	0	0.343151	0.943455
TCGA-G7-A4TM-01A-11R-A31O-07	0.00536397	0	0.10866	0.0797914	0	0.226524	0	0	0.0553179	0	0	0.0736652	0.0111488	0	0.00619209	0.148751	0.0481379	0.00185351	0.230188	0	0	0.00440651	0.01	0.285136	0.966835
TCGA-2Z-A9JN-01A-21R-A42S-07	0.0593797	0	0	0.0479804	0	0.395679	0	0.0108555	0.0615908	0	0	0.0350294	0.0521722	0	0.0404381	0.189424	0	0.00782938	0.099621	0	0	0	0.24	0.0649454	1.0664
TCGA-A4-7286-01A-11R-A32Z-07	0.00253355	0	0.0141738	0.0938111	0	0.169033	0	0	0.0898733	0	0	0.0181872	0.010212	0.0534438	0.00818213	0.460741	0	0.00181476	0.0755051	0	0	0.00248878	0.01	0.300931	0.968229
TCGA-J7-6720-01A-11R-2139-07	0.0122898	0	0.0304026	0.0697712	0	0.111027	0	0	0.0271595	0	0	0.0300148	0.017584	0.193965	0.020865	0.380803	0.00614665	0	0.0954594	0	0	0.00451238	0	0.357703	0.942555
TCGA-2Z-A9J3-01A-12R-A38C-07	0	0.0358807	0	0.0904557	0	0.292911	0	0	0.0748003	0	0	0.0716319	0.011548	0.203628	0	0.0715855	0	0.0249023	0.112276	0	0	0.0103804	0.63	0.00846883	1.09793
TCGA-B9-A44B-01A-11R-A24Z-07	0.0013967	0	0.0073889	0.151286	0	0.110984	0	0.00718541	0.0632884	0	0.07463	0.060019	0.117873	0.0727863	0.130442	0.100771	0	0	0.0738301	0	0	0.0281179	0.46	0.0348897	1.092
TCGA-P4-AAVL-01A-11R-A42S-07	0.00853617	0	0	0.0376644	0	0.234579	0	0.0001425	0.0393917	0	0	0.0652799	0.0749809	0.121418	0.0534484	0.272895	0.00226636	0	0.0893975	0	0	0	0.02	0.183429	1.01608
TCGA-4A-A93Y-01A-11R-A37K-07	0.0230452	0	0.104307	0.0860778	0	0.0308875	0	0.0113879	0.0574382	0	0	0.0542238	0	0.250552	0.038796	0.323153	0.0101151	0	0	0	0.00702942	0.00298629	0	0.53364	0.845998
TCGA-UZ-A9Q1-01A-11R-A42S-07	0.0587985	0	0.00560292	0.157145	0	0.259471	0	0	0.0562499	0	0	0.0258407	0.0883615	0	0.0534138	0.261618	0	0.00221041	0.031288	0	0	0	0.11	0.0907853	1.05629
TCGA-IA-A83V-01A-11R-A355-07	0.0239433	0	0.0338336	0.146641	0	0.118769	0	0	0.0239523	0	0	0.0257767	0	0.154051	0.0279767	0.389688	0	0	0.0521053	0	0	0.00326351	0	0.44051	0.897799
TCGA-P4-A5ED-01A-11R-A28H-07	0.00689583	0	0	0.123569	0	0.112328	0	0	0.0657833	0	0	0.0710298	0.0984418	0	0.00945533	0.397034	0	0	0.115463	0	0	0	0.19	0.0762419	1.06546
TCGA-2Z-A9J2-01A-11R-A38C-07	0.00552595	0.0209424	0.0902787	0.106095	0	0.131116	0	0.0492904	0.100954	0	0	0.0279288	0.066781	0.0234223	0.103378	0.208204	0.0102221	0.00160367	0.035099	0	0	0.0191584	0.02	0.195914	1.00261
TCGA-DW-7839-01A-11R-2139-07	0.15029	0	0.00932017	0.0996249	0	0.246684	0	0.020529	0.101107	0	0	0.056874	0	0.0914919	0.0180069	0	0	0	0.206072	0	0	0	0.24	0.0612489	1.07526
TCGA-G7-6790-01A-11R-1965-07	0.0333497	0	0.0232307	0.0509128	0	0.218583	0	0	0.0694854	0	0	0.0281772	0.0348544	0.17385	0.0119229	0.280866	0.00165173	0	0.0525265	0	0	0.0205896	0.05	0.138734	1.03778
TCGA-BQ-5888-01A-11R-1592-07	0.0624736	0.00332376	0.0982871	0.177743	0	0.119892	0	0.0205019	0.198759	0	0	0.0450576	0.0103037	0	0.0297683	0.165258	0	0	0.0270978	0	0	0.0415347	0.01	0.233981	0.991926
TCGA-DZ-6135-01A-11R-1965-07	0	0.0102762	0.273424	0.058512	0	0.201108	0	0	0.0410433	0	0	0.052616	0.02541	0	0.0254574	0.139318	0.120608	0	0.0522263	0	0	0	0.02	0.18005	0.998774
TCGA-PJ-A5Z9-01A-11R-A28H-07	0.025313	0	0.00897587	0.00425689	0	0.0936668	0	0	0.0692119	0.00947735	0	0.0695376	0	0.415208	0.00151996	0.163378	0	0	0.139455	0	0	0	0.01	0.279345	0.997553
TCGA-2Z-A9JJ-01A-11R-A42S-07	0	0	0.00576469	0.00648988	0	0.217358	0	0.00579649	0.0600535	0	0.0204166	0.00864933	0.30755	0.1069	0.00572023	0.158576	0	0.0438485	0.0528763	0	0	0	0.28	0.0542505	1.07346
TCGA-IZ-A6M8-01A-11R-A31O-07	0.00952916	0	0	0.0503959	0	0.0522225	0	0.0009106	0.0437107	0	0	0.0614566	0.0222687	0.251361	0.00602623	0.481599	0.00555934	0	0.00267119	0.00524521	0	0.00704335	0	0.47624	0.886034
TCGA-WN-AB4C-01A-11R-A42S-07	0.0148697	0	0	0.0982536	0	0.0368885	0	0	0.0365768	0	0	0.0745685	0.133278	0.196354	0.000686157	0.312848	0	0	0	0.0725928	0.0230841	0	0.02	0.212577	1.02174
TCGA-A4-7734-01A-11R-A32Z-07	0.0522649	0	0.00686726	0.0664186	0	0.363301	0.00359734	0	0	0	0	0.023803	0.0946622	0	0.0289323	0.214074	0.104968	0.00207944	0.039031	0	0	0	0.06	0.128335	1.03415
TCGA-HE-7128-01A-11R-1965-07	0	0.0177086	0.018473	0.109296	0	0.174656	0.00387954	0	0	0	0.0226457	0	0.00932874	0.0953268	0.00859342	0.495757	0.00381159	0	0.040523	0	0	0	0	0.406596	0.917904
TCGA-B9-4116-01A-02R-1351-07	0.0309897	0	0	0.0898538	0	0.113663	0	0.0516262	0.055027	0	0	0.088637	0.0195484	0	0.0261465	0.219161	0.119714	0	0.178611	0	0	0.00702157	0.08	0.112508	1.0387
TCGA-BQ-7053-01A-11R-1965-07	0.0525693	0	0.0895939	0.144396	0	0.139543	0	0.0350182	0.0543212	0	0	0.0479158	0.0813198	0.10988	0.0677852	0.137174	0.0171229	0	0.0233603	0	0	0	0.05	0.136067	1.02622
TCGA-EV-5903-01A-11R-1592-07	0.0433467	0	0.102279	0.0886874	0	0.238209	0	0	0.0283721	0	0	0.0189176	0.0144381	0.0395974	0.0194636	0.260855	0.0592833	0	0.0366643	0	0	0.0498872	0.03	0.174412	1.0087
TCGA-UZ-A9PX-01A-11R-A42S-07	0.0011913	0.00327134	0	0.0419541	0	0.131874	0	0	0.0547294	0	0	0.0861162	0.00831375	0.202976	0.0108279	0.20096	0	0	0.257787	0	0	0	0.01	0.264018	0.987696
TCGA-HE-A5NL-01A-11R-A26U-07	0	0	0	0.0844134	0	0.173748	0	0.00177467	0.0409358	0.0110721	0	0.0353631	0	0.209647	0.0142232	0.349266	0.00795315	0	0.0598088	0	0	0.0117937	0	0.386468	0.928478
TCGA-A4-8518-01A-11R-2404-07	0.0522246	0	0.036115	0.0393561	0	0.255047	0	0	0.0264693	0	0	0.0202866	0.00493798	0.193344	0.0592778	0.212781	0.000752214	0	0.0543562	0	0	0.045052	0.05	0.139491	1.03478
TCGA-B9-7268-01A-11R-A32Z-07	0.035975	0	0.0447209	0.00922079	0	0.222586	0	0	0.0535321	0	0	0.0595085	0.0497666	0	0.014697	0.400943	0	0	0.0972298	0	0	0.0118206	0.18	0.0789053	1.05579
TCGA-GL-A9DC-01A-11R-A37K-07	0	0	0	0.0332907	0	0.172349	0	0.00575955	0.0281469	0	0	0.0396257	0.0165442	0.0807117	0.00376341	0.294527	0	0.0223172	0.290162	0	0	0.012803	0.02	0.187112	1.02075
TCGA-P4-AAVM-01A-11R-A42S-07	0	0.00199982	0.0202315	0.0649976	0	0.141095	0	0.000540692	0.071142	0	0	0.0631808	0.0295295	0.135362	0	0.360787	0	0	0.111134	0	0	0	0.02	0.219027	1.00531
TCGA-DW-7838-01A-11R-2139-07	0.0471039	0	0.000988293	0.0791264	0	0.0903473	0.00689116	0	0.0531978	0	0	0.013742	0.0138947	0.31275	0.0321152	0.295201	0.0397955	0	0.0078216	0	0	0.0070249	0	0.403643	0.923958
TCGA-Y8-A894-01A-11R-A36F-07	0.0638057	0	0.00769726	0.0475007	0	0.257161	0	0	0.0718675	0	0	0.0757483	0.0229088	0	0.0104602	0.184653	0	0	0.258197	0	0	0	0.61	0.0128662	1.09004
TCGA-AL-3466-01A-02R-1351-07	0.160994	0	0.0473407	0.131274	0	0.264617	0	0.0581799	0.00823538	0	0.0308924	0	0.0613425	0.0762239	0.0886583	0.0512298	0.021012	0	0	0	0	0	0.19	0.0762692	1.06205
TCGA-IA-A40Y-01A-11R-A24Z-07	0.0225055	0	0	0.050185	0	0.207134	0	0.0277295	0.0530193	0	0.0099429	0.073673	0.0425971	0.25676	0.0389512	0.150754	0	0	0.0426389	0	0	0.0241107	0.11	0.0903956	1.06648
TCGA-P4-AAVO-01A-11R-A42S-07	0.0267108	0	0.0102535	0.0177498	0	0.226935	0	0	0.0582244	0	0	0.0113667	0.133571	0	0.0937312	0.351864	0	0.00135683	0.0682371	0	0	0	0.19	0.0771473	1.06119
TCGA-UZ-A9PL-01A-11R-A38C-07	0.0534078	0	0	0.0891796	0	0.211354	0	0	0.0884124	0	0.017728	0.0647559	0.000717824	0.103881	0.0198578	0.111119	0	0	0.239587	0	0	0	0.41	0.042891	1.0785
TCGA-SX-A7SM-01A-11R-A355-07	0	0.0184735	0	0.116827	0	0.214211	0	0	0.0905155	0	0	0.0468027	0.101574	0.108058	0.0160942	0.22446	0	0	0.0396848	0	0	0.0232998	0.1	0.09702	1.0539
TCGA-SX-A71U-01A-12R-A33Z-07	0.0187566	0	0.010012	0.0551162	0	0.183902	0	0	0.0592534	0	0	0.0472968	0.0244593	0.0575324	0.0252744	0.322964	0	0	0.154717	0	0	0.0407164	0.02	0.215658	0.999021
TCGA-5P-A9K2-01A-11R-A42S-07	0.0177745	0	0.0116085	0	0	0.170642	0	0	0.0897761	0.0274897	0.0517823	0	0	0.394119	0.00181647	0.132582	0	0.00855943	0.093849	0	0	0	0.02	0.180275	1.04089
TCGA-B9-4617-01A-01R-1193-07	0.00357101	0	0.00656091	0.0349374	0	0.478001	0	0	2.32233e-06	0	0.0119282	0.0399065	0.0138611	0.0121601	0.00661557	0.0579214	9.44233e-05	0.00254372	0.331897	0	0	0	0.01	0.299904	0.979772
TCGA-GL-A59T-01A-21R-A28H-07	0	0	0	0.0685208	0	0.221976	0	0	0.0279703	0	0	0.0291405	0.0286447	0.0659631	0.00210969	0.450579	0	0.00132463	0.0724326	0	0	0.0313389	0.01	0.278048	0.981028
TCGA-2Z-A9J6-01A-11R-A38C-07	0	0.00257038	0.00524854	0.054718	0	0.256136	0	0	0.0583153	0	0	0.0359903	0	0.177745	0.0391127	0.307561	0.00475276	0	0.0578499	0	0	0	0.01	0.268726	0.983973
TCGA-B9-5156-01A-01R-1592-07	0.0131187	0	0.00369011	0.0625244	0	0.167588	0	0	0.00448175	0	0	0.0368068	0.0390546	0.191353	0.00609941	0.318382	0.000622525	0	0.106437	0	0	0.0498415	0	0.31055	0.964982
TCGA-A4-8517-01A-11R-2404-07	0.0334855	0	0	0.0386339	0	0.10091	0	0.0123236	0.030262	0	0	0.0379492	0.0596394	0.202628	0.0116421	0.293871	0	0	0	0.174476	0	0.00417867	0.01	0.234928	1.014
TCGA-GL-7773-01A-11R-A32Z-07	0.0100703	0	0.075192	0.0689674	0	0.246045	0	0	0.0647825	0	0	0.0740893	0.00922542	0.0575986	0.000734965	0.208053	0.0164499	0.0131648	0.0640833	0	0	0.0915445	0.03	0.165195	1.01801
TCGA-IZ-8196-01A-11R-2404-07	0.0153832	0	0.000915912	0.0155437	0	0.430364	0	0	0.0364808	0	0	0.0470262	0.157287	0	0	0.1609	0	0.00103741	0.107057	0.0280044	0	0	0.43	0.0393542	1.0798
TCGA-5P-A9JU-01A-11R-A42S-07	0	0.0198845	0	0.00787687	0	0.126589	0	0	0.0517258	0	0	0.0964579	0.208223	0	0.0268488	0.396236	0	0.0197726	0	0.029187	0.0171993	0	0.19	0.0766194	1.07702
TCGA-HE-A5NH-01A-11R-A26U-07	0.0301318	0	0	0.0400899	0	0.178561	0	0	0.0308794	0	0.00338683	0.016402	0.129525	0.137819	0.0256812	0.199102	0.0334293	0	0.160926	0	0	0.0140658	0.1	0.105003	1.04407
TCGA-SX-A7SR-01A-12R-A36F-07	0	0	0	0.0462033	0	0.167249	0	0	0.0282731	0	0	0.0132981	0	0.0347757	0.0120541	0.389811	0	0	0.252228	0	0	0.0561075	0	0.329049	0.954348
TCGA-DW-7840-01A-11R-A32Z-07	0.00309428	0	0.0041496	0.0473264	0	0.353402	0	0	0.0537344	0	0	0.0871935	0.0272364	0.0277225	0	0.172337	0	0	0.222507	0	0	0.00129681	0.02	0.184558	1.02204
TCGA-B1-A655-01A-11R-A31O-07	0.00563988	0	0	0.0204279	0	0.133237	0.0139346	0	0.0345994	0	0.0460079	0	0.0417692	0.149651	0.037677	0.473034	0.00320793	0	0.0289205	0	0	0.011894	0.01	0.268781	0.995104
TCGA-A4-A5XZ-01A-11R-A31O-07	0.00967195	0	0	0.0736898	0	0.104755	0	0	0.0124361	0	0	0.00978555	0.032103	0.0178276	0.00824707	0.682553	0	0	0.048931	0	0	0	0	0.365852	0.952447
TCGA-A4-7584-01A-11R-2139-07	0.00534555	0.000335541	0.0212875	0.00420827	0	0.216449	0	0	0.0694162	0	0	0.0547892	0.0263981	0.0203818	0.0126309	0.253882	0	0	0.285374	0	0	0.029502	0.49	0.0306025	1.0817
TCGA-HE-7130-01A-11R-1965-07	0	0.0285116	0.0681498	0.107024	0	0.284642	0.0206438	0.0182708	0.0571189	0	0.00772748	0.0112019	0.0784033	0.00744967	0.0409025	0.15419	0.0364903	0.038121	0.0382472	0	0	0.00290613	0.2	0.0734923	1.05098
TCGA-F9-A7VF-01A-11R-A33Z-07	0.0147027	0	0.0149438	0.169723	0	0.188717	0	0	0.159749	0	0.058404	0.0756696	0.0267699	0.079366	0.00489836	0.0885831	0	0.000449934	0.102944	0	0	0.015079	0.02	0.18481	1.02806
TCGA-A4-A5Y0-01A-11R-A31O-07	0.0702959	0	0.026638	0.0309457	0	0.24619	0	0	0.091579	0	0	0.10613	0.0312468	0.0270593	0.0277283	0.182521	0	0.0893708	0.0692655	0	0.00103031	0	0.58	0.0185844	1.07967
TCGA-B9-5155-01A-01R-1592-07	0.0660469	0	0.0110919	0.00475972	0	0.31823	0	0	0.0229306	0	0	0.0497419	0.0118878	0	0.00711623	0.0513777	0.00609287	0.000961596	0.449763	0	0	0	0.02	0.185066	1.04779
TCGA-B1-A654-01A-11R-A31O-07	0.0432916	0	0.0889244	0.0300142	0	0.183045	0	0.0201343	0.142562	0	0	0.0533925	0.0867773	0	0.000952976	0.15616	0.10599	0	0.0887565	0	0	0	0.02	0.182224	1.00208
TCGA-2Z-A9JR-01A-12R-A42S-07	0.0274166	0	0	0.0897904	0	0.241396	0	0	0.034999	0	0	0.039135	0.0212555	0.168436	0.003916	0.349113	0	0	0.0210623	0	0	0.00348035	0.01	0.298312	0.972682
TCGA-SX-A71R-01A-12R-A33Z-07	0.00570057	0	0.0231895	0.020157	0	0.28188	0	0	0.135054	0	0.0410678	0.00680406	0.0199928	0.196121	0	0.100886	0	0	0.169148	0	0	0	0.1	0.10008	1.05179
TCGA-BQ-7062-01A-11R-1965-07	0.0170589	0	0	0.170581	0	0.168875	0	0.0260837	0.0322659	0	0	0.054126	0	0.220442	0.00118596	0.280352	0	0	0.0269838	0.002045	0	0	0.01	0.295178	0.976568
TCGA-AL-7173-01A-11R-2139-07	0.0116904	0	0.114019	0.0849157	0	0.192486	0	0	0.0638142	0	0	0.0823867	0.0415199	0.0950842	0.106551	0.0753287	0.0406366	0	0.0844087	0	0	0.00715924	0.01	0.242084	0.984422
TCGA-EV-5901-01A-11R-1592-07	0.0368941	0	0.178104	0.0715674	0	0.268077	0	0	0.0330131	0	0.0028286	0.0137952	0.0329324	0.0238414	0.00471458	0.191235	0.0967017	0.00736707	0.0332212	0	0	0.00570653	0.01	0.235564	0.981413
TCGA-HE-A5NJ-01A-11R-A26U-07	0	0.00923704	0	0.104173	0	0.210204	0	0	0.029726	0	0.0137357	0.0386987	0.0542088	0.0175999	0.0153233	0.206823	0	0	0.248517	0	0	0.0517536	0.72	-0.000730576	1.09271
TCGA-HE-7129-01A-11R-1965-07	0	0	0	0.0341042	0	0.241451	0	0	0.0549298	0	0	0.0485799	0.0193601	0.0950035	0.00623562	0.135937	0	0	0.364399	0	0	0	0.04	0.151441	1.04534
TCGA-DZ-6133-01A-11R-1965-07	0.0558103	0	0.00401925	0.0837882	0	0.262896	0	0	0.0698381	0	0	0.0617327	0.0791692	0.0262576	0.00245299	0.302918	0	0	0.04607	0.00504764	0	0	0.62	0.00896348	1.08981
TCGA-A4-7828-01A-11R-2139-07	0.0704239	0	0.031991	0.0146151	0	0.296766	0	0	0.0155625	0	0	0.0485292	0.172808	0	0.083097	0.0735789	0.00704454	0.0052894	0.0888052	0	0	0.0914897	0.11	0.092073	1.05055
TCGA-DW-5561-01A-01R-1592-07	0.0022077	0	0.00116229	0.082941	0	0.310481	0	0	0.0690947	0	0	0.106842	0.016977	0.0562299	0.00257866	0.133812	0.00311914	0	0.214554	0	0	0	0.05	0.145691	1.04338
TCGA-2Z-A9JE-01A-11R-A42S-07	0	0.0115282	0	0.0178445	0	0.281673	0	0	0.0632731	0	0	0.06205	0.0924687	0.135309	0	0.227087	0	0.0294299	0.0715858	0	0	0.00775084	0.1	0.101279	1.05032
TCGA-B9-A69E-01A-11R-A31O-07	0.00532341	0	0	0.128408	0	0.217113	0	0.0124911	0.0995318	0	0	0.0314883	0.0816388	0.0281383	0.052608	0.273471	0.0117919	0	0.0567581	0	0	0.00123769	0.01	0.283443	0.970847
TCGA-MH-A854-01A-11R-A355-07	0	0	0.0384827	0.0766671	0	0.346246	0	0.0275336	0.101842	0	0	0.062237	0.0214909	0.107164	0.00613854	0.127266	0.00800068	0.016839	0.0521898	0	0	0.00790315	0.02	0.186284	1.01978
TCGA-DW-7842-01A-11R-A32Z-07	0.0340975	0	0	0.0211542	0	0.322001	0	0	0.0430777	0	0	0.033253	0.196284	0	0	0.207063	0.00528011	0.0230664	0.114724	0	0	0	0.41	0.0413241	1.06879
TCGA-2Z-A9JG-01A-11R-A42S-07	0.000501836	0.0114995	0.00878533	0.0186342	0	0.387279	0	0	0.0764753	0	0	0.022635	0.000185541	0.0183785	0.0174536	0.362151	0	0	0.0693015	0	0	0.00671975	0.03	0.178233	1.02259
TCGA-A4-7915-01A-11R-2204-07	0.0270767	0	0	0.213001	0	0.188471	0.136335	0	0.0299167	0.0523489	0	0	0	0.0204679	0.0763709	0.14884	0.000657502	0	0.0889952	0	0	0.0175189	0.04	0.154399	1.03124
TCGA-AL-3472-01A-01R-1193-07	0.0979655	0	0.0181175	0.126523	0	0.314955	0	0.0111833	0.0715774	0	0.00214289	0.020304	0.0135428	0.016645	0.000305595	0.216816	0	0	0.0899226	0	0	0	0.06	0.129209	1.04051
TCGA-BQ-5876-01A-11R-1592-07	0	0.0231842	0	0	0	0.377743	0	0.00472503	0	0.0267221	0	0.0423063	0.0121817	0.187185	0.0404823	0.222373	0	0.0148012	0.0419306	0	0.00636538	0	0.18	0.0784351	1.06947
TCGA-P4-A5EB-01A-11R-A28H-07	0.0709725	0	0	0.0503888	0	0.165047	0	0	0.0374766	0	0	0.0379128	0.0352183	0.0649821	0.00725347	0.482823	0	0.0287036	0.0192221	0	0	0	0.09	0.107617	1.06307
TCGA-A4-7583-01A-11R-A32Z-07	0	5.87107e-05	0	0.140801	0	0.277588	0	0.00163743	0.0897935	0	0	0.113437	0.0483199	0.0204064	0.0309093	0.146972	0.00887589	0	0.0992733	0	0	0.0219275	0.22	0.0717581	1.07804
TCGA-BQ-7048-01A-11R-1965-07	0.0457588	0	0.00518084	0.0712896	0	0.226684	0	0.0139907	0.0208602	0.00748354	0	0.0201602	0.127563	0.0606272	0.0557233	0.267555	0	0	0.0769655	0	0	0.000157923	0.04	0.148564	1.02529
TCGA-F9-A8NY-01A-11R-A36F-07	0.0440648	0	0.0769082	0.398497	0	0.0984874	0	0	0.123627	0	0	0.0821401	0.0124652	0.0035204	0.0610603	0.0608898	0.00185509	0	0.0364502	0	0	3.49169e-05	0.01	0.234551	1.01975
TCGA-G7-6789-01A-11R-1965-07	0.0298865	0	0	0.0062585	0	0.389165	0	0	0.100098	0	0.053496	0.0195091	0.0608021	0.0351763	0.0209579	0.146072	0	0.0139613	0.0417344	0	0	0.0828831	0.19	0.0762963	1.0645
TCGA-BQ-5891-01A-11R-1592-07	0.0676015	0	0.0154783	0.0942855	0	0.248542	0	0	0.0582225	0	0	0.0337358	0.140238	0	0.0196849	0.232793	0	0.0852548	0.00415028	0	0	1.35954e-05	0.26	0.0584	1.06386
TCGA-2Z-A9JT-01A-11R-A42S-07	0	0	0.0146666	0.179565	0	0.223819	0	0	0.0853588	0	0	0.03932	0.0372873	0.0475973	0	0.333497	0	0	0.0369108	0	0	0.0019783	0	0.400046	0.918454
TCGA-Y8-A896-01A-11R-A36F-07	0	0.00236194	0.000400432	0.11823	0	0.160102	0	0.00881852	0.088793	0	0	0.0558614	0.164932	0	0.0229018	0.19502	0.0364952	0	0.129282	0	0	0.0168015	0.01	0.270588	0.973678
TCGA-4A-A93W-01A-11R-A37K-07	0.00615016	0	0.0195819	0.0729465	0	0.36249	0	0	0.0805296	0	0	0.0925444	0.0545745	0.0672326	0.00290448	0.155423	0.00785848	0	0.0777643	0	0	0	0.07	0.114447	1.05343
TCGA-A4-8516-01A-11R-2404-07	0	0.000175819	0	0.0457459	0	0.204406	0	0.00974664	0.0588825	0	0	0.0556788	0.000572019	0.179249	0.00559973	0.351266	0.00160397	0.0014867	0.065411	0.0147716	0	0.00540457	0.01	0.27337	0.984903
TCGA-GL-A4EM-01A-11R-A24Z-07	0.0159094	0	0.0465759	0.0964926	0	0.123295	0	0.000307331	0.0290557	0	0	0.0374088	0.00550681	0.254726	0.0406519	0.306753	0.00333323	0	0.0341538	0	0	0.00583105	0	0.446789	0.895359
TCGA-B9-A8YH-01A-11R-A37K-07	0.0101851	0	0	0.040536	0	0.181196	0.0112139	0	0.0577381	0	0.0140377	0	0.00161297	0	0.00159304	0.500868	0.00387217	0	0.177147	0	0	0	0	0.329589	0.955023
TCGA-DW-7837-01A-11R-2139-07	0.00794472	0	0	0.0162908	0	0.397727	0	0	0.0172134	0	0	0.0382237	0.012858	0	0.00376651	0.297411	0.000534099	0.00223427	0.189703	0	0	0.0160932	0.01	0.250231	0.988001
TCGA-IA-A83T-01A-11R-A355-07	0.00555166	0.00924316	0	0.128281	0	0.0614698	0	0	0.0296151	0	0	0.0368805	0.00902984	0.0543958	0.00722219	0.61587	0.00172398	0	0.0401453	0	0	0.000571402	0	0.493906	0.87047
TCGA-A4-8312-01A-11R-2404-07	0.0627572	0	0	0.0560743	0	0.336413	0	0.0405136	0.0291591	0.00972656	0	0.00406496	0.0288174	0	0.0890478	0.172095	0.029801	0	0.119685	0	0.0195097	0.00233521	0.06	0.122677	1.03732
TCGA-2Z-A9JQ-01A-11R-A42S-07	0.0158718	0	0.0124581	0.0556868	0	0.195092	0	0.00693132	0.0824216	0	0	0.0813528	0.0351575	0.0117107	0.00255992	0.24317	0.0157625	0.000364527	0.222733	0	0	0.0187277	0.01	0.234037	0.992069
TCGA-IA-A40U-01A-11R-A24Z-07	0.00516599	0	0	0.0550283	0	0.309137	0	0	0.0581439	0	0	0.04342	0.0408339	0.00600234	0.0137694	0.31996	0	0	0.0841202	0	0	0.0644192	0.02	0.222763	0.999179
TCGA-BQ-5884-01A-11R-1592-07	0	0.00296184	0.00773781	0.0460135	0	0.242711	0.00106272	0	0.00777884	0	0	0.050892	0.042701	0.0832025	0.00842673	0.436699	0.00767391	0	0.0561437	0	0	0.00599508	0.02	0.20303	1.0172
TCGA-5P-A9K0-01A-11R-A42S-07	0.00222157	0.000179586	0.000104388	0.0470373	0	0.137296	0	0	0.0908115	0	0	0.0247935	0.0186471	0.135423	0.0047078	0.443906	0	0	0.0948717	0	0	0	0.01	0.285991	0.980107
TCGA-DZ-6134-01A-11R-1965-07	0.0242926	0.0104482	0.0668702	0.119682	0	0.100737	0.00144536	0.0015939	0.0510703	0	0	0.0137688	0.0113962	0.122939	0.0411906	0.350366	0.00547438	0	0.057204	0	0	0.0215222	0	0.429087	0.902604
TCGA-BQ-5877-01A-11R-1592-07	0	0.000744755	0	0.0246657	0	0.149403	0	0	0.0487347	0	0	0.0940058	0.114526	0.0584596	0.0473817	0.278996	0.0173813	0	0.153089	0	0	0.0126126	0.01	0.239062	0.990472
TCGA-BQ-7050-01A-11R-1965-07	0.070353	0	0	0.0869738	0	0.215797	0	0.00374175	0.0756878	0	0	0.0374292	0.00645179	0.119355	0.0452941	0.307725	0.00422212	0	0.0269692	0	0	0	0.03	0.164724	1.02696
TCGA-2Z-A9JK-01A-11R-A42S-07	0	0.00231394	0.00496026	0.0575798	0	0.210704	0	0.00248077	0.0387976	0	0	0.0642412	0.0745553	0	0.1043	0.208452	0.137703	0	0.091885	0	0	0.00202682	0.02	0.198818	1.00523
TCGA-B9-4117-01A-02R-1351-07	0	0	0.047034	0.0513365	0	0.153928	0	0	0.0259493	0	0	0.0472084	0.00457943	0.00231064	0	0.626788	0	0	0.0408655	0	0	0	0	0.326195	0.965761
TCGA-WN-A9G9-01A-12R-A37K-07	0.0022608	0	0.00715026	0.584005	0	0	0.0191043	0.0558689	0.052991	0.0107791	0	0.122984	0.0228293	0	0.0338815	0.0801648	0.00400303	0	0.00397834	0	0	0	0	0.563987	0.831232
TCGA-A4-A4ZT-01A-11R-A26U-07	0.00985061	0	0.00591454	0.0782573	0	0.321775	0	0.00178561	0.0436633	0	0.00554525	0.0320278	0.025276	0.0280315	0.036257	0.268871	0	0	0.135209	0	0	0.00753563	0.06	0.129769	1.03713
TCGA-P4-A5E8-01A-11R-A28H-07	0.00287289	0	0.0214924	0.10201	0	0.310171	0	0.000867982	0.0210607	0	0	0.192785	0.0122236	0.173517	0.0190193	0.0421256	0	0.0119247	0.0474214	0	0.0346806	0.00782787	0.05	0.141866	1.06472
TCGA-BQ-5879-01A-11R-1592-07	0.0534641	0	0.0364637	0.0258266	0	0.0788084	0.0579266	0	0.0327622	0	0.000638251	0.0280594	0.0139248	0.0448704	0.0158723	0.17485	0.0406736	0	0.345745	0	0.0264866	0.0236281	0	0.343039	0.944927
TCGA-P4-AAVK-01A-11R-A42S-07	0	0.00502769	0	0.0111898	0	0.217215	0	0	0.0377796	0	0	0.0265715	0.0286295	0.0228753	0.0180673	0.564029	0	0	0.0659032	0	0	0.00271238	0.01	0.264836	0.994281
TCGA-MH-A55Z-01A-11R-A26U-07	0	0.00437366	0	0.0694069	0	0.311527	0	0.00103892	0.0610165	0	0.102831	0.0354787	0.0925608	0.0278485	0.00115624	0.139134	0	0.0070777	0.14655	0	0	0	0.07	0.116041	1.05011
TCGA-2Z-A9JM-01A-12R-A42S-07	0.00798311	5.04529e-05	0	0.0537115	0	0.324204	0	0	0.0839276	0	0	0.00120929	0.046666	0	0	0.375208	0.00284604	0.0187039	0.0597449	0	0	0.0257453	0	0.342695	0.945466
TCGA-SX-A7SU-01A-11R-A36F-07	0.0296445	0	0	0.117476	0	0.232187	0	0.00634442	0.0841705	0	0	0.0387496	0.0132716	0.0877228	0.00205858	0.305139	0	0	0.0832356	0	0	0	0.05	0.146244	1.03464
TCGA-BQ-7060-01A-11R-1965-07	0.0278639	0	0.00501806	0.0890533	0	0.187103	0	0.00151055	0.0279354	0	0.00493663	0.0016195	0.0608699	0.0492021	0.0223342	0.494087	0	0	0.0284668	0	0	0	0	0.313051	0.965469
TCGA-Y8-A898-01A-11R-A355-07	0.00384299	0.00618456	0	0.0236402	0	0.198138	0	0	0.0276255	0	0	0.0118619	0.00690824	0.180813	0.00582714	0.456709	0	0	0.0647887	0	0	0.0136603	0	0.47835	0.878988
TCGA-2Z-A9JS-01A-21R-A42S-07	0.0441833	0	0.00571669	0.0369896	0	0.194162	0	0	0.0493537	0	0	0.0832465	0.00326552	0.0843569	0.0177569	0.204234	0.00664346	0	0.270091	0	0	0	0.2	0.0758199	1.06395
TCGA-UZ-A9PZ-01A-11R-A42S-07	0.0238115	0	0	0.0285981	0	0.269875	0	0	0.0498729	0	0	0.0734386	0.00558709	0.0365993	0.00207044	0.176718	0	0.00145409	0.285136	0	0	0.0468394	0.01	0.228785	0.99969
TCGA-UZ-A9Q0-01A-12R-A42S-07	0.0182511	0	2.9389e-05	0.0467893	0	0.187423	0	0	0.034109	0	0	0.0660681	0.0112997	0.162238	0	0.283522	0.0174583	0.00407161	0.16874	0	0	0	0.03	0.163816	1.0289
TCGA-SX-A71W-01A-12R-A355-07	0.0439469	0	0.0120148	0.0657628	0	0.222234	0	0	0.0520894	0	0.00904503	0.0536693	0.0353688	0.0149826	0.026861	0.256653	0	0	0.203769	0	0	0.00360348	0.03	0.16438	1.01914
TCGA-DW-5560-01A-01R-1592-07	0.0911108	0	0	0.14624	0	0.262464	0	0	0.16527	0	0.0096311	0.0101269	0.0420291	0	0	0.238865	0	0.0113274	0.022239	0.00069623	0	0	0.24	0.0656909	1.07478
TCGA-2Z-A9J5-01A-21R-A38C-07	0.00202032	0	0.022306	0.102163	0	0.133505	0	0.00274832	0.0529649	0	0.00991119	0.0227214	0.014774	0.101594	0.00825156	0.495514	0.00100633	0	0.0305208	0	0	0	0	0.472314	0.881428
TCGA-UZ-A9PQ-01A-11R-A42S-07	0.0546215	0	0.074696	0.0479714	0	0.229706	0	0	0	0	0.0136821	0.0474822	0.0638203	0.123001	0.0286262	0.192226	0	0.0343689	0.0897988	0	0	0	0.26	0.0565475	1.05363
TCGA-AL-3473-01A-01R-1193-07	0.0127267	0	0.0104036	0.482364	0	0	0	0.051022	0.00516561	0.0929166	0	0.114607	0	0	0.0518759	0.125336	0.017723	0	0.0325431	0	0	0.00331717	0	0.53645	0.848082
TCGA-A4-A5Y1-01A-11R-A28H-07	0.0311547	0.0667946	0.0140855	0.0304538	0	0.23372	0	0	0.0367238	0	0	0.0301134	0.0880314	0	0.0727536	0.340759	0.0018802	0	0.0535296	0	0	0	0.07	0.118174	1.03811
TCGA-B9-4113-01A-01R-1193-07	0.00387934	0.00296799	0	0.0270036	0	0.231992	0	0	0.0647929	0	0.00412286	0.00391117	0.00310316	0	0.00234815	0.489691	0	0	0.16543	0	0	0.000757698	0	0.405903	0.916104
TCGA-B3-8121-01A-21R-2404-07	0.0127789	0	0.0825206	0.0343299	0	0.111754	0.00380191	0	0.0387266	0	0	0.0386704	0.0134973	0.057943	0.0768742	0.354674	0.00726157	0	0.116466	0	0	0.0507011	0	0.489016	0.873522
TCGA-AL-3467-01A-02R-1351-07	0.134578	0	0.0387045	0	0	0.396585	0	0.00385188	0.0119125	0	0.0175025	0.107107	0.037182	0.110077	0.010784	0	0	0	0.131715	0	0	0	0.51	0.0267989	1.0881
TCGA-B3-A6W5-01A-12R-A33Z-07	0.0133027	0	0	0.0509998	0	0.154291	0	0.00201141	0.0394074	0	0	0.0532049	0.019413	0.03774	0.0108216	0.22031	0.0337157	0.00197313	0.36281	0	0	0	0.01	0.290312	0.975742
TCGA-2Z-A9JP-01A-11R-A42S-07	0.00444525	0	0	0.0837322	0	0.129502	0	0	0.0494622	0	0	0.0368044	0.0346804	0.181853	0	0.464719	0	0	0.0148015	0	0	0	0.01	0.273943	0.996395
TCGA-2K-A9WE-01A-11R-A38C-07	0.00903708	0	0.0329715	0.0667273	0	0.0408147	0	0.00984444	0.0206966	0	0	0.0292006	0.00849281	0.346242	0	0.4189	0.00516344	0	0.00155767	0.0103512	0	0	0	0.435048	0.91732
TCGA-Y8-A8RY-01A-11R-A37K-07	0.0251449	0	0	0.0997457	0	0.11985	0	0.002445	0.0419559	0	0	0.0370506	0.0257193	0.0578823	0.0262092	0.410494	0	0	0.144681	0	0	0.00882229	0	0.336476	0.948284
TCGA-MH-A561-01A-11R-A26U-07	0.0237571	0	0.160965	0.145679	0	0.136197	0	0	0.0418465	0	0	0.032431	0.0399186	0.0543991	0.0140944	0.288421	0	0	0.062267	0	0	2.44913e-05	0.01	0.239516	0.982186
TCGA-SX-A7SQ-01A-12R-A36F-07	0.0297329	0	0.016515	0.0124902	0	0.33016	0	0	0.0595316	0	0	0.022699	0.0963661	0.0542965	0.0123952	0.217973	0	0.0232034	0.11732	0	0	0.0073179	0.32	0.0510854	1.06114
TCGA-5P-A9JY-01A-11R-A42S-07	0.0227374	0	0.000349305	0.123774	0	0.310981	0	0	0.058654	0	0.0178535	0.0685815	0.0279389	0.021299	0.0564722	0.226682	0.000339833	0	0.0643372	0	0	0	0.08	0.113563	1.05414
TCGA-G7-A8LB-01A-11R-A36F-07	0	0.017409	0	0.0908439	0	0.296703	0	0	0.0413774	0	0	0.163026	0.135319	0.0286601	0.0109239	0.0857585	0	0.0501161	0.0798631	0	0	0	0.84	-0.0140474	1.11983
TCGA-B9-4114-01A-01R-1193-07	0.000160684	0.00398613	0.0109753	0.148296	0	0.149739	0	0.00172009	0.0583088	0	0	0.0191899	0.0207626	0	0.000869189	0.213195	0.106738	0.0142815	0.171834	0	0	0.0799446	0	0.366534	0.93085
TCGA-AL-3471-01A-02R-1351-07	0.0330675	0	0.0359196	0.0244363	0	0.471974	0	0	0	0	0	0.0398599	0.00989591	0	0	0.179341	0	0.0471541	0.158352	0	0	0	0.36	0.048322	1.07439
TCGA-HE-A5NK-01A-11R-A26U-07	0.0165187	0	0	0.059147	0	0.113803	0	0.000133593	0.0318439	0	0.0347173	0.0205227	0.0880516	0.0784427	0.0169602	0.476174	0	0	0.0636848	0	0	0	0	0.419876	0.909817
TCGA-KV-A6GE-01A-11R-A31O-07	0.0299681	0	0	0.151076	0	0.21439	0	0.00434697	0.0936866	0	0	0.0340313	0.0097313	0.0987623	0.0165602	0.244123	0	0	0.103325	0	0	0	0.01	0.295053	0.966528
TCGA-AL-A5DJ-01A-11R-A26U-07	0	0	0.232356	0.342653	0	0	0.00552848	0.0282391	0.147802	0.0273287	0	0.126913	0	0.0415846	0.0207106	0.00380623	0	0	0.0112597	0	0	0.0118183	0	0.39504	0.928682
TCGA-BQ-7044-01A-11R-1965-07	0.0585863	0	0.0717275	0.174244	0	0.256866	0	0.0489513	0.0456201	0	0	0.0296906	0.0395906	0.0703479	0.0548505	0.125535	0	0.00228476	0.0215151	0	0	0.000189603	0.1	0.101525	1.05116
